# Supplementary material for: Ligand-induced conformational rearrangements regulate the switch between membrane-proximal and distal functions of Rho kinase 2
Source: Commun Biol. 2020 Nov 27;3:721. doi: 10.1038/s42003-020-01450-x (PMC7699638; doi:10.1038/s42003-020-01450-x)
Supplement: Supplementary file 4 — Supplementary Data 1 [file 42003_2020_1450_MOESM4_ESM.xlsx]

## Sheet: Figure1
	Free BODIPY-GTP (percent)	RhoA-bound BODIPY-GTP (percent)
ROCK2	100	0
RhoA	80.355	19.6451
ROCK2/RhoA	52.6028	47.3972

## Sheet: Figure2
q	WithoutRhoExperimental	WithoutRhoCalculated	WithRhoExperimental	WithRhoCalculated
0.00187643	147783	28426.4	199374	33013.6
0.00208491	119040	28250.5	133687	32542
0.00229338	92387.4	28070.6	93467.6	32075.9
0.00250186	73845.5	27886.5	80014.9	31615
0.00271034	64762.7	27698.2	67831	31159.4
0.00291881	52684.4	27505.6	56809.1	30709
0.00312729	50576.5	27308.6	51747.2	30263.6
0.00333576	44149.1	27107.3	45632.7	29823.2
0.00354424	40493	26901.5	44647.4	29387.6
0.00375271	41281.9	26691.3	40346.3	28956.9
0.00396119	38056.2	26476.7	38513.8	28530.9
0.00416967	37024.9	26257.5	37553.5	28109.5
0.00437814	34703	26033.9	36434.1	27692.6
0.00458662	34261.2	25805.8	34102.3	27280.3
0.00479509	33357	25573.2	34016	26872.4
0.00500357	31688	25336.2	31831.6	26468.8
0.00521204	30378.7	25094.7	31047.9	26069.6
0.00542052	29888.5	24848.8	30586.5	25674.5
0.00562899	29556.7	24598.5	29730.9	25283.7
0.00583747	27540	24343.8	28850.8	24896.9
0.00604595	26869.1	24084.9	28271.9	24514.2
0.00625442	27039.3	23821.7	27804.4	24135.5
0.0064629	26591.7	23554.4	26593.6	23760.8
0.00667137	25950.5	23283	26073.9	23390
0.00687985	25226.9	23007.5	25819.8	23023
0.00708832	24819.2	22728.2	25316.6	22659.9
0.0072968	24448.5	22445	24827.2	22300.6
0.00750528	23771.9	22158	24156.9	21944.9
0.00771375	23053.2	21867.5	23543.3	21593
0.00792223	22982.9	21573.5	22967.9	21244.8
0.0081307	22276.7	21276.1	22777.6	20900.1
0.00833918	21804.3	20975.4	22054.6	20559.1
0.00854765	21009.8	20671.7	21353.5	20221.6
0.00875613	20430	20364.9	20655.6	19887.6
0.00896461	20068.4	20055.4	19987.5	19557.2
0.00917308	19529.9	19743.2	19592.6	19230.2
0.00938156	18728.1	19428.5	19148.6	18906.6
0.00959003	18066	19111.5	18130.5	18586.5
0.00979851	17474.2	18792.3	18034.7	18269.7
0.010007	17931.6	18471.1	17777.9	17956.3
0.0102155	16445.7	18148.2	16742.8	17646.3
0.0104239	16346.5	17824.2	16271.4	17339.9
0.0106324	15661.5	17499.5	16141.8	17036.9
0.0108409	15673.4	17174.6	15566.1	16737.6
0.0110494	14978.6	16850.2	15354.4	16442
0.0112578	14779.4	16526.9	15141.7	16150.4
0.0114663	14261.9	16204.8	14776.7	15862.6
0.0116748	14505.7	15884.5	14490.6	15578.7
0.0118833	14019.1	15566.4	13940.8	15299
0.0120917	13689.9	15251.1	13743.7	15023.4
0.0123002	13335.4	14938.6	13565.7	14751.9
0.0125087	13039	14629.3	13192	14484.5
0.0127172	12721	14323.7	12663.3	14221.4
0.0129256	12204.9	14022.1	12698.3	13962.6
0.0131341	11999.2	13724.5	12173.2	13708
0.0133426	12175.6	13431.3	11973.5	13457.7
0.0135511	11932.6	13142.6	11913.6	13211.6
0.0137595	11558.9	12858.9	11867.7	12970
0.013968	11089.4	12580	11586.5	12732.6
0.0141765	11257.8	12306.2	11346.4	12499.5
0.014385	11197.3	12037.6	11183.4	12270.7
0.0145934	11052.1	11774.6	11145.4	12046.3
0.0148019	10526.9	11516.9	10820.2	11826.1
0.0150104	10529.9	11264.7	10942.7	11610.2
0.0152189	10313.2	11018.2	10593.4	11398.5
0.0154274	10153	10777.3	10243.3	11191
0.0156358	10088.5	10542.3	10340.3	10987.8
0.0158443	9959.12	10312.9	10157.1	10788.7
0.0160528	9814.25	10089.3	10014.9	10593.8
0.0162613	9537.52	9871.52	9849.19	10402.9
0.0164697	9359.08	9659.58	9764.68	10216.2
0.0166782	9216.62	9453.31	9573.63	10033.5
0.0168867	9140.51	9252.8	9448.04	9854.72
0.0170952	8884.1	9058.02	9266.85	9679.93
0.0173036	8804.08	8869.02	9072.63	9509.13
0.0175121	8736.78	8685.59	8975.72	9342.13
0.0177206	8690.79	8507.78	8913.99	9178.95
0.0179291	8531.69	8335.54	8650.31	9019.55
0.0181375	8112.61	8168.89	8516.86	8863.96
0.018346	8333.67	8007.63	8470.35	8711.99
0.0185545	8235.4	7851.76	8465	8563.66
0.018763	8232.96	7701.24	8467.99	8418.92
0.0189714	7873.09	7556.07	8275.9	8277.79
0.0191799	7632.73	7416.04	8040.96	8140.1
0.0193884	7703.03	7281.16	7987.96	8005.85
0.0195969	7658.36	7151.36	7683.45	7875
0.0198053	7475.39	7026.65	7804.57	7747.57
0.0200138	7405.54	6906.82	7708.32	7623.37
0.0202223	7226.92	6791.85	7524.74	7502.41
0.0204308	7223.81	6681.49	7496.4	7384.57
0.0206392	7241.19	6575.53	7371.99	7269.79
0.0208477	6910.32	6473.63	7228.23	7157.84
0.0210562	6927.99	6375.62	7193.12	7048.66
0.0212647	6873.38	6281.29	7056.42	6942.16
0.0214731	6626.42	6190.46	6855.31	6838.28
0.0216816	6623.53	6102.87	6789.46	6736.81
0.0218901	6626.86	6018.36	6542.18	6637.72
0.0220986	6289.22	5936.76	6653.13	6540.92
0.022307	6284.37	5857.94	6609.54	6446.35
0.0225155	6243.65	5781.67	6579.99	6353.86
0.022724	6187.11	5707.83	6433.76	6263.41
0.0229325	6106.36	5636.27	6331.62	6174.91
0.023141	6010.41	5566.87	6312.34	6088.29
0.0233494	6070.87	5499.5	6197.23	6003.52
0.0235579	5910.56	5433.99	6044.51	5920.46
0.0237664	5783.22	5370.25	5861.19	5839.07
0.0239749	5608.82	5308.15	5806.26	5759.3
0.0241833	5454.07	5247.61	5801.57	5681.11
0.0243918	5320.99	5188.48	5673.12	5604.38
0.0246003	5343.54	5130.66	5698.47	5529.08
0.0248088	5152.19	5074.07	5458.34	5455.16
0.0250172	5408.11	5018.64	5440.42	5382.61
0.0252257	5226.2	4964.21	5465.16	5311.29
0.0254342	5119.85	4910.73	5299.08	5241.21
0.0256427	4971.82	4858.12	5427.26	5172.3
0.0258511	4854.98	4806.32	5112.23	5104.56
0.0260596	4901.01	4755.19	5219.28	5037.88
0.0262681	4684.39	4704.69	5089.8	4972.24
0.0264766	4680.38	4654.75	4944.6	4907.62
0.026685	4542.95	4605.31	4811.48	4843.99
0.0268935	4430.86	4556.27	4846.79	4781.27
0.027102	4562.86	4507.59	4559.27	4719.44
0.0273105	4397.87	4459.19	4743.96	4658.47
0.0275189	4375.82	4411.06	4681.6	4598.35
0.0277274	4321.18	4363.08	4557.49	4539
0.0279359	4213.75	4315.22	4501.9	4480.42
0.0281444	4177.6	4267.44	4465.04	4422.56
0.0283528	4165.01	4219.7	4360.86	4365.44
0.0285613	4001.79	4171.92	4286.9	4308.97
0.0287698	3867.35	4124.07	4200.48	4253.15
0.0289783	3914.54	4076.11	4138.87	4197.95
0.0291867	3935.52	4028.02	4245.02	4143.38
0.0293952	3887.63	3979.74	4012.04	4089.36
0.0296037	3833.01	3931.23	4071.93	4035.9
0.0298122	3708.82	3882.48	4026.82	3982.97
0.0300206	3617.89	3833.47	3971.86	3930.58
0.0302291	3589.63	3784.15	3892.24	3878.66
0.0304376	3667.74	3734.59	3842.85	3827.25
0.0306461	3473.79	3684.85	3820.67	3776.36
0.0308546	3604.35	3634.97	3689.14	3725.99
0.031063	3332.13	3585.03	3618.16	3676.19
0.0312715	3388.68	3535.03	3656.61	3626.9
0.03148	3393.8	3485.04	3607.39	3578.17
0.0316885	3190.37	3435.11	3379.57	3529.99
0.0318969	3147.8	3385.29	3531.78	3482.4
0.0321054	3260.37	3335.6	3412	3435.36
0.0323139	3122.44	3286.08	3471.21	3388.89
0.0325224	3090.91	3236.78	3415.06	3343
0.0327308	2952.87	3187.75	3376.31	3297.72
0.0329393	2915.66	3138.99	3424.47	3253.01
0.0331478	2865.14	3090.55	3176.76	3208.88
0.0333563	2915.91	3042.46	3250.62	3165.35
0.0335647	2800.33	2994.78	3172.75	3122.43
0.0337732	2843.56	2947.48	3047.43	3080.09
0.0339817	2844.19	2900.61	3066.87	3038.35
0.0341902	2706.07	2854.2	3001.09	2997.21
0.0343986	2785.85	2808.29	2963.43	2956.68
0.0346071	2718.05	2762.87	2949.34	2916.74
0.0348156	2670.43	2717.96	2848.48	2877.39
0.0350241	2574.99	2673.59	2870.76	2838.65
0.0352325	2612.57	2629.81	2834.54	2800.52
0.035441	2441.77	2586.57	2753.7	2762.97
0.0356495	2598.93	2543.92	2762.16	2726.01
0.035858	2435.97	2501.87	2744.84	2689.65
0.0360664	2416.68	2460.46	2661.47	2653.89
0.0362749	2419.82	2419.64	2619.7	2618.71
0.0364834	2244.25	2379.46	2533.36	2584.11
0.0366919	2374.01	2339.92	2518.14	2550.1
0.0369003	2321.48	2301.04	2499.78	2516.68
0.0371088	2344.26	2262.8	2519.95	2483.83
0.0373173	2207.31	2225.22	2497.76	2451.55
0.0375258	2218.08	2188.3	2480.52	2419.84
0.0377343	2137.56	2152.05	2402.98	2388.69
0.0379427	2105.87	2116.49	2386.7	2358.13
0.0381512	2057.25	2081.58	2176.25	2328.11
0.0383597	2150.41	2047.34	2310.62	2298.64
0.0385682	2001.15	2013.78	2299.78	2269.73
0.0387766	2107.3	1980.91	2202.97	2241.38
0.0389851	2003.15	1948.7	2237.35	2213.55
0.0391936	1915.19	1917.16	2135.43	2186.26
0.0394021	1923.88	1886.29	2200.68	2159.51
0.0396105	1931.77	1856.1	2162.61	2133.3
0.039819	1843.61	1826.57	2200.81	2107.6
0.0400275	1888.41	1797.69	2010.31	2082.42
0.040236	1846.67	1769.48	2105.35	2057.76
0.0404444	1783.79	1741.92	2023.3	2033.6
0.0406529	1707.72	1714.98	1964.45	2009.93
0.0408614	1646.16	1688.65	2067.37	1986.72
0.0410699	1716.51	1662.93	1877.48	1963.99
0.0412783	1597.26	1637.8	1962.92	1941.71
0.0414868	1657.43	1613.25	1992.43	1919.87
0.0416953	1595.39	1589.26	1912.11	1898.46
0.0419038	1634.36	1565.82	1832.08	1877.46
0.0421122	1580.17	1542.94	1826.42	1856.89
0.0423207	1593.81	1520.57	1757.27	1836.7
0.0425292	1575.02	1498.73	1812.84	1816.91
0.0427377	1527.54	1477.39	1738.88	1797.49
0.0429461	1517.31	1456.56	1778.51	1778.45
0.0431546	1606.64	1436.21	1818.84	1759.77
0.0433631	1455.24	1416.33	1699.68	1741.44
0.0435716	1450.07	1396.92	1681.03	1723.45
0.04378	1403.27	1377.98	1673.17	1705.8
0.0439885	1422.59	1359.48	1631.34	1688.48
0.044197	1413.64	1341.41	1677.26	1671.47
0.0444055	1407.06	1323.77	1635.99	1654.78
0.0446139	1401.55	1306.57	1708.67	1638.4
0.0448224	1384.54	1289.77	1625.51	1622.31
0.0450309	1373.61	1273.37	1588.09	1606.5
0.0452394	1407.95	1257.37	1596.29	1590.99
0.0454479	1295.15	1241.75	1451.75	1575.75
0.0456563	1337.14	1226.53	1589.31	1560.78
0.0458648	1295.24	1211.67	1493.18	1546.07
0.0460733	1187.65	1197.17	1559.1	1531.62
0.0462818	1264.09	1183.03	1536.14	1517.42
0.0464902	1216.39	1169.26	1412.36	1503.48
0.0466987	1178.24	1155.82	1481.2	1489.76
0.0469072	1180.74	1142.72	1402.58	1476.29
0.0471157	1186.94	1129.95	1451.49	1463.03
0.0473241	1200.75	1117.51	1364.98	1450.01
0.0475326	1150.01	1105.39	1414.14	1437.21
0.0477411	1245.82	1093.58	1465.14	1424.61
0.0479496	1175.12	1082.08	1387.94	1412.22
0.048158	1124.43	1070.88	1343.28	1400.04
0.0483665	1131.82	1059.98	1400.66	1388.06
0.048575	1098.38	1049.37	1288.73	1376.27
0.0487835	1102.84	1039.05	1348.65	1364.67
0.0489919	1180.69	1029.02	1267.16	1353.25
0.0492004	1147.51	1019.26	1315.31	1342.02
0.0494089	1032.99	1009.77	1319.99	1330.96
0.0496174	1063.91	1000.55	1361.68	1320.07
0.0498258	1054.3	991.595	1306.27	1309.36
0.0500343	1101.04	982.899	1248.94	1298.81
0.0502428	996.887	974.458	1238.15	1288.42
0.0504513	965.655	966.262	1300.98	1278.19
0.0506597	1044.06	958.307	1263.82	1268.11
0.0508682	960.962	950.575	1269.98	1258.18
0.0510767	996.73	943.062	1293.74	1248.4
0.0512852	903.436	935.76	1202.37	1238.77
0.0514936	947.379	928.664	1267.57	1229.28
0.0517021	995.433	921.759	1151.7	1219.92
0.0519106	951.481	915.042	1098.55	1210.7
0.0521191	950.737	908.504	1174.95	1201.6
0.0523275	955.741	902.142	1117.48	1192.65
0.052536	890.112	895.942	1090.65	1183.81
0.0527445	971.429	889.902	1088.99	1175.1
0.052953	830.327	884.015	1056.44	1166.51
0.0531615	909.227	878.273	1180.53	1158.04
0.0533699	925.528	872.675	1090.1	1149.69
0.0535784	914.821	867.207	1121.6	1141.44
0.0537869	859.315	861.868	1051.65	1133.31
0.0539954	876.764	856.651	997.986	1125.29
0.0542038	815.465	851.554	1134.26	1117.37
0.0544123	901.606	846.565	1109.72	1109.55
0.0546208	783.463	841.683	1050.95	1101.84
0.0548293	801.758	836.902	1069.76	1094.23
0.0550377	919.81	832.218	1028.66	1086.71
0.0552462	911.74	827.624	1072.47	1079.29
0.0554547	869.792	823.115	1070.86	1071.96
0.0556632	832.449	818.689	1005.75	1064.72
0.0558716	828.732	814.34	1006.52	1057.57
0.0560801	843.215	810.063	1043.29	1050.5
0.0562886	859.893	805.852	943.024	1043.52
0.0564971	825.352	801.706	998.429	1036.62
0.0567055	730.481	797.62	994.971	1029.81
0.056914	752.864	793.588	930.449	1023.07
0.0571225	831.959	789.607	975.286	1016.41
0.057331	816.364	785.672	977.911	1009.82
0.0575394	732.919	781.782	983.052	1003.32
0.0577479	823.886	777.93	1040.23	996.877
0.0579564	697.455	774.113	941.032	990.509
0.0581649	751.641	770.328	954.733	984.209
0.0583733	656.612	766.572	922.095	977.979
0.0585818	751.56	762.839	956.589	971.812
0.0587903	726.418	759.127	968.526	965.71
0.0589988	687.244	755.433	966.174	959.67
0.0592072	771.841	751.754	921.536	953.694
0.0594157	682.599	748.084	950.544	947.775
0.0596242	694.511	744.422	927.818	941.915
0.0598327	728.525	740.764	886.517	936.112
0.0600411	734.006	737.109	933.916	930.367
0.0602496	677.347	733.452	963.33	924.674
0.0604581	647.474	729.794	904.441	919.035
0.0606666	680.513	726.136	908.729	913.449
0.0608751	718.058	722.479	923.996	907.916
0.0610835	715.389	718.825	850.707	902.436
0.061292	734.548	715.171	925.76	897.006
0.0615005	676.018	711.519	908.436	891.625
0.061709	734.075	707.871	896.865	886.294
0.0619174	664.426	704.228	865.713	881.015
0.0621259	758.128	700.588	893.442	875.782
0.0623344	644.614	696.952	866.414	870.597
0.0625429	676.761	693.322	814.787	865.459
0.0627513	579.274	689.699	871.149	860.37
0.0629598	600.446	686.081	874.923	855.325
0.0631683	648.258	682.47	874.655	850.325
0.0633768	676	678.866	815.608	845.37
0.0635852	691.044	675.271	804.771	840.461
0.0637937	690.081	671.684	897.6	835.594
0.0640022	664.824	668.105	870.66	830.77
0.0642107	624.171	664.535	808.724	825.989
0.0644191	629.853	660.977	812.318	821.252
0.0646276	660.756	657.427	833.911	816.555
0.0648361	655.879	653.887	801.726	811.898
0.0650446	647.763	650.359	865.602	807.282
0.065253	673.955	646.844	834.717	802.708
0.0654615	617.25	643.339	791.079	798.172
0.06567	578.586	639.846	776.329	793.674
0.0658785	651.735	636.366	761.158	789.215
0.0660869	636.568	632.9	763.367	784.796
0.0662954	591.624	629.446	795.38	780.412
0.0665039	568.542	626.006	712.145	776.066
0.0667124	576.747	622.58	804.204	771.756
0.0669208	519.507	619.17	823.202	767.484
0.0671293	558.486	615.773	859.226	763.246
0.0673378	588.196	612.391	790.902	759.044
0.0675463	551.084	609.025	746.161	754.876
0.0677547	589.9	605.676	732.356	750.744
0.0679632	600.813	602.341	679.197	746.644
0.0681717	563.832	599.023	753.72	742.578
0.0683802	488.316	595.721	690.378	738.545
0.0685887	489.151	592.437	718.953	734.545
0.0687971	592.096	589.17	803.837	730.579
0.0690056	572.163	585.92	791.885	726.643
0.0692141	462.098	582.688	740.555	722.738
0.0694226	558.007	579.473	698.028	718.865
0.069631	599.341	576.279	710.687	715.024
0.0698395	556.034	573.101	673.087	711.211
0.070048	550.948	569.941	747	707.429
0.0702565	584.089	566.801	686.404	703.676
0.0704649	591.641	563.68	730.269	699.953
0.0706734	537.364	560.575	736.008	696.257
0.0708819	567.654	557.487	648.208	692.589
0.0710904	581.421	554.416	776.072	688.947
0.0712988	524.614	551.363	665.554	685.334
0.0715073	548.71	548.323	648.049	681.744
0.0717158	578.638	545.299	723.909	678.18
0.0719243	521.479	542.289	678.18	674.64
0.0721327	517.816	539.294	708.659	671.125
0.0723412	533.168	536.312	699.771	667.632
0.0725497	475.666	533.343	682.474	664.162
0.0727582	613.064	530.387	733.451	660.714
0.0729666	576.898	527.444	671.402	657.29
0.0731751	586.351	524.512	683.336	653.884
0.0733836	489.864	521.592	652.054	650.499
0.0735921	542.995	518.682	737.49	647.135
0.0738005	453.557	515.784	699.149	643.791
0.074009	511.352	512.896	688.021	640.465
0.0742175	540.356	510.017	652.164	637.157
0.074426	465.624	507.147	635.819	633.868
0.0746344	480.769	504.288	662.037	630.597
0.0748429	517.566	501.437	655.355	627.342
0.0750514	442.757	498.594	704.575	624.104
0.0752599	493.423	495.759	633.537	620.882
0.0754683	436.077	492.933	650.953	617.677
0.0756768	513.005	490.113	613.396	614.485
0.0758853	464.863	487.3	706.35	611.309
0.0760938	503.432	484.494	659.483	608.147
0.0763023	480.33	481.694	621.924	604.999
0.0765107	480.434	478.902	606.107	601.867
0.0767192	444.204	476.115	628.63	598.746
0.0769277	463.75	473.333	612.077	595.637
0.0771362	506.733	470.556	615.475	592.542
0.0773446	441.583	467.786	653.18	589.459
0.0775531	589.172	465.019	591.277	586.388
0.0777616	462.667	462.257	603.407	583.327
0.0779701	508.277	459.499	655.366	580.277
0.0781785	425.34	456.747	589.49	577.24
0.078387	508.852	453.997	525.357	574.211
0.0785955	425.284	451.251	582.829	571.192
0.078804	479.926	448.508	646.465	568.183
0.0790124	450.094	445.77	610.61	565.185
0.0792209	428.655	443.033	500.135	562.194
0.0794294	440.173	440.3	587.903	559.212
0.0796379	445.72	437.569	644.886	556.238
0.0798463	372.209	434.842	623.111	553.274
0.0800548	381.951	432.115	576.752	550.317
0.0802633	428.803	429.392	578.503	547.366
0.0804718	464.94	426.672	602.308	544.424
0.0806802	478.901	423.958	535.901	541.491
0.0808887	432.244	421.25	585.127	538.565
0.0810972	478.816	418.548	602.639	535.647
0.0813057	405.842	415.856	574.922	532.737
0.0815141	396.88	413.173	538.379	529.837
0.0817226	453.488	410.501	482.161	526.944
0.0819311	376.547	407.84	610.294	524.059
0.0821396	396.731	405.191	552.557	521.184
0.082348	434.74	402.558	566.224	518.318
0.0825565	428.218	399.938	515.355	515.461
0.082765	403.061	397.334	467.018	512.612
0.0829735	437.391	394.746	526.689	509.773
0.0831819	386.696	392.177	622.623	506.944
0.0833904	401.269	389.624	576.841	504.123
0.0835989	383.265	387.091	559.708	501.312
0.0838074	424.289	384.578	584.548	498.51
0.0840159	338.705	382.085	531.381	495.718
0.0842243	356.38	379.615	546.085	492.937
0.0844328	394.073	377.167	537.077	490.165
0.0846413	401.513	374.741	556.265	487.403
0.0848498	353.552	372.338	526.323	484.651
0.0850582	416.841	369.961	515.032	481.91
0.0852667	404.785	367.608	522.366	479.178
0.0854752	410.521	365.281	514.246	476.456
0.0856837	352.508	362.979	507.958	473.745
0.0858921	320.217	360.706	534.333	471.045
0.0861006	367.015	358.459	601.725	468.355
0.0863091	368.656	356.24	563.133	465.675
0.0865176	372.996	354.049	543.278	463.006
0.086726	367.041	351.888	513.495	460.349
0.0869345	350.13	349.756	501.073	457.702
0.087143	381.801	347.654	477.189	455.065
0.0873515	439.45	345.583	528.087	452.439
0.0875599	372.485	343.543	562.269	449.825
0.0877684	357.296	341.534	484.091	447.222
0.0879769	304.632	339.557	463.961	444.629
0.0881854	367.851	337.612	466.328	442.047
0.0883938	388.001	335.701	479.278	439.478
0.0886023	362.662	333.822	497.469	436.919
0.0888108	352.392	331.976	488.366	434.371
0.0890193	339.836	330.165	474.274	431.834
0.0892277	377.516	328.388	469.919	429.31
0.0894362	365.175	326.646	465.955	426.796
0.0896447	376.93	324.939	437.861	424.294
0.0898532	350.18	323.267	465.361	421.803
0.0900616	312.749	321.631	456.632	419.325
0.0902701	337.386	320.031	496.522	416.858
0.0904786	301.139	318.463	383.027	414.403
0.0906871	342.651	316.928	487.448	411.961
0.0908955	326.933	315.424	470.749	409.534
0.091104	309.849	313.947	466.482	407.121
0.0913125	341.73	312.496	447.913	404.723
0.091521	324.568	311.071	434.552	402.341
0.0917295	343.763	309.668	460.416	399.975
0.0919379	323.402	308.288	441.832	397.628
0.0921464	356.022	306.928	437.256	395.297
0.0923549	349.866	305.585	406.379	392.985
0.0925634	317.164	304.26	418.332	390.691
0.0927718	334.077	302.951	423.204	388.418
0.0929803	262.278	301.655	416.325	386.164
0.0931888	326.868	300.372	454.633	383.93
0.0933973	281.087	299.1	445.606	381.718
0.0936057	306.109	297.838	420.174	379.527
0.0938142	319.786	296.583	430.935	377.358
0.0940227	291.619	295.336	488.06	375.211
0.0942312	349.133	294.094	402.968	373.087
0.0944396	325.877	292.857	418.752	370.987
0.0946481	312.584	291.622	390.061	368.91
0.0948566	235.276	290.389	404.349	366.857
0.0950651	296.141	289.157	433.868	364.829
0.0952735	256.26	287.924	415.86	362.826
0.095482	296.578	286.688	409.125	360.848
0.0956905	313.61	285.449	389.584	358.896
0.095899	269.305	284.206	353.429	356.969
0.0961074	278.875	282.958	367.715	355.07
0.0963159	255.731	281.703	416.548	353.197
0.0965244	273.323	280.44	386.824	351.35
0.0967329	268.369	279.168	371.671	349.531
0.0969413	331.301	277.887	437.151	347.741
0.0971498	273.896	276.594	357.208	345.978
0.0973583	278.7	275.289	321.511	344.243
0.0975668	333.356	273.972	389.981	342.537
0.0977752	254.923	272.641	328.399	340.86
0.0979837	327.034	271.294	363.962	339.212
0.0981922	334.212	269.932	397.508	337.593
0.0984007	204.66	268.554	344.826	336.005
0.0986091	252.95	267.158	355.932	334.446
0.0988176	285.761	265.744	343.349	332.918
0.0990261	281.661	264.31	361.677	331.42
0.0992346	224.9	262.857	372.442	329.953
0.0994431	270.046	261.383	364.548	328.517
0.0996515	260.568	259.888	351.845	327.113
0.09986	292.627	258.371	344.223	325.739
0.100068	274.688	256.835	370.965	324.401
0.100277	251.657	255.269	288.261	323.088
0.100485	233.697	253.69	354.131	321.811
0.100694	280.882	252.084	344.444	320.555
0.100902	284.147	250.469	366.578	319.331
0.101111	245.987	248.831	321.959	318.125
0.101319	262.243	247.186	321.638	316.948
0.101528	224.48	245.522	354.904	315.785
0.101736	274.101	243.855	324.529	314.647
0.101945	216.296	242.171	328.163	313.521
0.102153	278.615	240.487	355.893	312.416
0.102362	229.38	238.79	297.757	311.319
0.10257	247.353	237.096	360.779	310.24
0.102779	243.383	235.391	336.401	309.167
0.102987	223.865	233.693	297.974	308.109
0.103196	244.947	231.986	354.671	307.053
0.103404	241.221	230.288	256.762	306.008
0.103613	205.29	228.585	322.777	304.963
0.103821	222.956	226.894	313.528	303.927
0.10403	196.221	225.199	323.618	302.887
0.104238	219.296	223.519	300.855	301.853
0.104446	255.029	221.846	341.161	300.817
0.104655	175.469	220.173	280.403	299.775
0.104863	245.602	218.518	314.377	298.733
0.105072	221.857	216.865	295.545	297.681
0.10528	213.338	215.232	327.074	296.628
0.105489	186.995	213.603	263.68	295.563
0.105697	219.227	211.996	275.25	294.493
0.105906	198.48	210.395	302.296	293.408
0.106114	213.876	208.818	324.345	292.316
0.106323	236.111	207.249	271.545	291.206
0.106531	232.946	205.704	283.986	290.088
0.10674	243.855	204.171	317.563	288.949
0.106948	190.286	202.663	286.364	287.799
0.107157	190.746	201.167	266.992	286.627
0.107365	192.685	199.699	279.585	285.441
0.107574	193.551	198.244	272.257	284.23
0.107782	217.548	196.818	282.114	283.004
0.107991	231.499	195.407	299.995	281.75
0.108199	203.221	194.026	242.987	280.48
0.108408	205.359	192.662	268.668	279.18
0.108616	190.096	191.328	316.887	277.861
0.108824	199.229	190.019	284.936	276.517
0.109033	247.557	188.728	266.407	275.14
0.109241	184.098	187.47	236.66	273.742
0.10945	173.62	186.232	294.515	272.31
0.109658	143.127	185.026	230.478	270.855
0.109867	166.909	183.842	277.132	269.364
0.110075	205.02	182.692	279.184	267.85
0.110284	181.111	181.564	247.407	266.298
0.110492	178.004	180.467	259.063	264.727
0.110701	183.833	179.391	284.417	263.122
0.110909	185.957	178.344	220.087	261.501
0.111118	210.265	177.316	275.331	259.851
0.111326	192.82	176.315	251.637	258.19
0.111535	167.759	175.33	279.442	256.503
0.111743	148.815	174.37	243.371	254.809
0.111952	169.222	173.426	239.609	253.094
0.11216	188.364	172.504	218.332	251.375
0.112369	143.708	171.595	230.065	249.638
0.112577	158.855	170.708	244.841	247.902
0.112785	163.797	169.836	267.295	246.16
0.112994	180.073	168.975	218.808	244.405
0.113202	170.526	168.132	232.119	242.656
0.113411	167.077	167.299	268.432	240.897
0.113619	188.149	166.482	218.047	239.148
0.113828	125.606	165.672	248.459	237.392
0.114036	165.719	164.878	203.118	235.648
0.114245	146.657	164.09	228.523	233.902
0.114453	146.495	163.315	273.375	232.17
0.114662	183.377	162.545	226.546	230.438
0.11487	161.727	161.787	190.368	228.724
0.115079	182.538	161.032	249.842	227.013
0.115287	162.644	160.288	204.453	225.321
0.115496	147.249	159.546	225.326	223.635
0.115704	141.376	158.813	254.586	221.971
0.115913	169.248	158.081	204.873	220.315
0.116121	145.305	157.356	243.427	218.684
0.11633	168.002	156.631	297.2	217.062
0.116538	148.295	155.912	210.368	215.468
0.116747	139.167	155.192	197.76	213.885
0.116955	148.145	154.477	184.041	212.331
0.117163	156.469	153.763	263.843	210.799
0.117372	145.276	153.045	230.928	209.282
0.11758	144.037	152.331	219.341	207.796
0.117789	92.4622	151.613	273.913	206.327
0.117997	132.569	150.896	221.275	204.891
0.118206	140.726	150.175	244.655	203.474
0.118414	125.808	149.454	183.013	202.091
0.118623	154.161	148.727	195.068	200.729
0.118831	155.377	148	234.224	199.402
0.11904	150.247	147.266	173.677	198.098
0.119248	193.125	146.53	178.822	196.83
0.119457	135.657	145.787	215.19	195.586
0.119665	180.907	145.042	204.265	194.38
0.119874	164.227	144.287	170.146	193.199
0.120082	152.459	143.53	201.922	192.057
0.120291	140.275	142.763	237.05	190.942
0.120499	154.54	141.994	125.711	189.863
0.120708	133.845	141.215	204.323	188.809
0.120916	134.934	140.436	192.394	187.788
0.121125	133.756	139.649	255.168	186.791
0.121333	115.353	138.861	192.085	185.824
0.121541	120.596	138.069	201.654	184.882
0.12175	132.977	137.271	184.331	183.96
0.121958	120.504	136.474	213.412	183.066
0.122167	144.278	135.67	224.713	182.189
0.122375	98.8396	134.868	227.286	181.337
0.122584	125.314	134.061	159.574	180.501
0.122792	130.558	133.257	163.527	179.688
0.123001	134.166	132.447	190.535	178.889
0.123209	110.702	131.641	168.237	178.111
0.123418	114.848	130.832	184.003	177.345
0.123626	149.57	130.026	183.135	176.598
0.123835	105.629	129.217	198.789	175.862
0.124043	57.6252	128.412	180.143	175.143
0.124252	165.489	127.605	141.778	174.432
0.12446	84.7901	126.804	198.077	173.737
0.124669	157.503	126	178.476	173.049
0.124877	103.417	125.202	151.169	172.375
0.125086	151.674	124.403	147.082	171.706
0.125294	97.1559	123.611	171.808	171.05
0.125503	115.532	122.817	188.388	170.397
0.125711	125.904	122.031	181.47	169.755
0.125919	104.242	121.249	145.763	169.118
0.126128	121.206	120.466	156.309	168.484
0.126336	131.502	119.691	175.97	167.857
0.126545	144.969	118.917	169.208	167.231
0.126753	105.815	118.151	118.654	166.611
0.126962	80.4973	117.386	167.348	165.991
0.12717	141.954	116.63	164.115	165.375
0.127379	146.959	115.876	181.027	164.758
0.127587	62.4405	115.13	151.262	164.143
0.127796	60.6703	114.387	138.556	163.526
0.128004	121.507	113.653	184.214	162.91
0.128213	105.484	112.922	149.359	162.289
0.128421	27.6162	112.2	170.314	161.67
0.12863	89.9928	111.481	164.893	161.044
0.128838	98.4324	110.773	146.206	160.418
0.129047	84.7703	110.068	190.296	159.784
0.129255	80.0739	109.373	130.709	159.149
0.129464	120.231	108.682	151.153	158.506
0.129672	122.426	108.001	160.125	157.86
0.129881	64.1387	107.325	152.764	157.204
0.130089	117.653	106.659	181.307	156.544
0.130297	55.191	106.002	157.024	155.877
0.130506	120.589	105.348	157.07	155.201
0.130714	111.242	104.705	172.882	154.521
0.130923	80.5036	104.067	151.721	153.833
0.131131	51.627	103.439	184.123	153.143
0.13134	142.12	102.815	170.801	152.446
0.131548	82.0414	102.202	174.023	151.747
0.131757	100.913	101.593	127.452	151.042
0.131965	114.41	100.995	118.392	150.337
0.132174	63.0153	100.4	168.695	149.626
0.132382	129.478	99.8157	157.982	148.917
0.132591	125.209	99.2356	151.195	148.203
0.132799	94.8153	98.6652	174.222	147.49
0.133008	115.916	98.0992	148.428	146.774
0.133216	91.8081	97.5427	212.407	146.061
0.133425	110.5	96.9905	120.322	145.345
0.133633	93.3378	96.4478	147.882	144.632
0.133842	55.164	95.9093	135.71	143.918
0.13405	99.0342	95.3801	113.13	143.208
0.134258	126.007	94.8576	132.898	142.5
0.134467	90.3333	94.3392	97.3631	141.79
0.134675	106.579	93.83	165.325	141.087
0.134884	106.14	93.3249	137.982	140.383
0.135092	118.378	92.8287	147.433	139.686
0.135301	78.4766	92.3367	170.228	138.99
0.135509	136.09	91.8535	156.388	138.3
0.135718	107.047	91.3744	113.996	137.612
0.135926	64.7964	90.9039	123.213	136.932
0.136135	54.4027	90.4375	140.041	136.254
0.136343	76.8081	89.9797	112.07	135.584
0.136552	71.2018	89.5259	134.063	134.917
0.13676	113.172	89.0804	155.459	134.259
0.136969	87.6162	88.6391	125.375	133.605
0.137177	70.4937	88.2059	142.943	132.96
0.137386	85.7667	87.7768	156.451	132.319
0.137594	62.1586	87.3558	132.058	131.688
0.137803	79.6937	86.9388	118.933	131.062
0.138011	94.2324	86.5298	126.058	130.446
0.13822	82.5928	86.1248	120.831	129.836
0.138428	66.8351	85.7277	108.163	129.236
0.138636	55.8207	85.3364	109.408	128.646
0.138845	90.4523	84.9491	122.379	128.061
0.139053	84.0874	84.5694	119.596	127.488
0.139262	92.8685	84.1938	121.234	126.922
0.13947	137.7	83.8257	83.591	126.368
0.139679	71.2549	83.4615	108.17	125.821
0.139887	82.5784	83.1048	160.282	125.287
0.140096	60.6171	82.7521	169.376	124.761
0.140304	109.035	82.4066	103.906	124.247
0.140513	97.9351	82.065	141.202	123.741
0.140721	108.892	81.7304	130.949	123.246
0.14093	98.3559	81.3996	62.3928	122.758
0.141138	117.587	81.0756	75.1513	122.28
0.141347	90.9306	80.7551	109.962	121.809
0.141555	77.436	80.4413	124.008	121.348
0.141764	54.127	80.1309	140.221	120.891
0.141972	35.0513	79.8269	104.455	120.444
0.142181	93.0396	79.5263	72.2207	120.002
0.142389	66.9342	79.2318	112.988	119.567
0.142598	57.3072	78.9406	61.9865	119.137
0.142806	102.034	78.6553	123.024	118.714
0.143014	79.2964	78.3745	114.735	118.296
0.143223	36.7973	78.0968	101.316	117.881
0.143431	51.2531	77.8247	132.312	117.472
0.14364	101.494	77.5556	112.323	117.066
0.143848	32.7369	77.292	102.841	116.665
0.144057	57.6559	77.0312	147.513	116.266
0.144265	73.2288	76.7757	93.0586	115.872
0.144474	60.3171	76.523	152.211	115.479
0.144682	67.3604	76.2754	96.5342	115.09
0.144891	37.5532	76.0305	92.3	114.701
0.145099	105.936	75.7905	102.993	114.317
0.145308	76.7847	75.5531	155.659	113.932
0.145516	49.1991	75.3205	111.438	113.55
0.145725	96.7153	75.0904	97.8757	113.167
0.145933	67.7748	74.8649	99.7982	112.787
0.146142	28.4613	74.6417	90.4369	112.405
0.14635	26.136	74.4231	132.102	112.026
0.146559	67.5279	74.2067	103.163	111.644
0.146767	76.6225	73.9947	121.515	111.264
0.146976	69.2135	73.7849	101.787	110.881
0.147184	22.4234	73.5792	126.361	110.499
0.147392	87.7306	73.3767	110.986	110.116
0.147601	53.2531	73.1762	78.3306	109.729
0.147809	62.3081	72.9797	114.803	109.343
0.148018	66.0541	72.7852	122.237	108.953
0.148226	109.153	72.5946	124.729	108.562
0.148435	70.8982	72.4058	107.923	108.167
0.148643	103.072	72.2208	67.4549	107.771
0.148852	38.5793	72.0376	124.569	107.37
0.14906	75.7838	71.858	88.3162	106.968
0.149269	81.509	71.6802	89.4496	106.561
0.149477	96.0369	71.5058	116.059	106.151
0.149686	60.9135	71.3331	133.476	105.736
0.149894	77.2532	71.1637	142.607	105.319
0.150103	98.1856	70.996	115.778	104.896
0.150311	67.445	70.8314	84.4441	104.47
0.15052	53.9604	70.6681	79.6973	104.038
0.150728	21.1613	70.5075	83.6135	103.605
0.150937	16.6784	70.3478	118.441	103.167
0.151145	81.5441	70.1903	98.3513	102.728
0.151353	73.2766	70.0342	81.9721	102.286
0.151562	45.7766	69.8783	96.327	101.84
0.15177	72.6586	69.7242	73.3676	101.395
0.151979	67.2441	69.57	94.5874	100.945
0.152187	95.5279	69.417	63.0387	100.497
0.152396	107.967	69.2636	77.9477	100.045
0.152604	26.7063	69.111	132.542	99.5946
0.152813	70.3613	68.9577	88.0973	99.1419
0.153021	11.6396	68.8048	75.5946	98.6913
0.15323	34.2486	68.6507	102.551	98.2387
0.153438	99.1234	68.4968	117.46	97.7888
0.153647	5.71622	68.3413	123.372	97.3375
0.153855	61.5838	68.1855	51.9261	96.8894
0.154064	42.154	68.0279	54.5802	96.4404
0.154272	48.1018	67.8696	110.075	95.9952
0.154481	84.0739	67.7091	107.947	95.5496
0.154689	32.9387	67.5476	128.434	95.1083
0.154898	46.0838	67.3834	98.7703	94.6672
0.155106	43.6694	67.2181	116.942	94.2307
0.155315	34.0577	67.0497	66.7495	93.795
0.155523	60.373	66.8797	95.927	93.3644
0.155731	85.4441	66.7072	58.1117	92.937
0.15594	84.3901	66.5312	99.764	92.5111
0.156148	63.5865	66.3532	68.5198	92.0909
0.156357	73.973	66.1713	72.7342	91.6726
0.156565	-13.0423	65.9871	65.3531	91.2605
0.156774	71.9108	65.7987	112.54	90.8507
0.156982	54.0613	65.6078	32.9883	90.4475
0.157191	96.3451	65.4122	51.6766	90.0471
0.157399	54.9595	65.2139	79.1189	89.6535
0.157608	60.6514	65.0107	97.8793	89.2632
0.157816	33.6847	64.8045	76.2009	88.88
0.158025	68.1135	64.593	87.0829	88.5006
0.158233	43.082	64.3783	76.7342	88.1286
0.158442	46.3243	64.1581	50.6099	87.7608
0.15865	84.7604	63.9344	49.6901	87.4007
0.158859	121.392	63.7049	69.0342	87.0452
0.159067	31.8153	63.4717	71.8441	86.6978
0.159276	14.3009	63.2324	74.4162	86.3552
0.159484	67.5315	62.9893	76.7712	86.021
0.159693	67.1189	62.7399	58.2279	85.6922
0.159901	55.5703	62.4864	68.4324	85.3719
0.160109	38.2189	62.2276	75.8153	85.0588
0.160318	24.364	61.9623	65.5757	84.7514
0.160526	75.6243	61.6934	69.9622	84.4522
0.160735	55.3207	61.4186	76.5378	84.158
0.160943	60.6315	61.1408	82.6505	83.8714
0.161152	94.8135	60.8577	75.864	83.5892
0.16136	52.5324	60.5722	48.5793	83.3139
0.161569	32.9721	60.282	105.915	83.0425
0.161777	50.9117	59.99	51.782	82.7772
0.161986	80.4234	59.6938	60.5811	82.5153
0.162194	45.3288	59.3965	69.5108	82.2589
0.162403	87.9757	59.0955	81.8153	82.0053
0.162611	75.1072	58.794	72.5901	81.7567
0.16282	67.673	58.4893	94.9586	81.5103
0.163028	47.4225	58.1846	72.8775	81.2682
0.163237	68.0568	57.8772	50.8108	81.0279
0.163445	58.0189	57.5704	63.5577	80.7913
0.163654	45.373	57.2614	41.6955	80.5559
0.163862	24.3531	56.9535	125.055	80.3237
0.164071	84.0892	56.6439	56.8451	80.0921
0.164279	53.3243	56.3358	59.873	79.8633
0.164487	28.982	56.028	58.0451	79.6357
0.164696	59.4586	55.7193	57.0478	79.4081
0.164904	67.718	55.4127	68.718	79.1823
0.165113	69.9937	55.1056	90.2144	78.9559
0.165321	39.7063	54.8012	53.6613	78.731
0.16553	28.3081	54.4966	64.8577	78.5049
0.165738	115.469	54.1951	54.9694	78.2798
0.165947	49.4036	53.8939	67.2766	78.0531
0.166155	78.4793	53.5961	73.5649	77.8268
0.166364	61.8423	53.299	110.411	77.5986
0.166572	7.71982	53.0057	57.4766	77.3703
0.166781	1.55315	52.7135	104.565	77.1395
0.166989	64.0153	52.4254	76.4153	76.9082
0.167198	0.922523	52.1388	40.1441	76.674
0.167406	11.5712	51.8566	41	76.4389
0.167615	26.3315	51.5762	44.2117	76.2004
0.167823	47.9982	51.3006	47.6135	75.9605
0.168032	35.9441	51.0271	49.0306	75.7169
0.16824	52.4549	50.7586	91.8685	75.4715
0.168449	33.6153	50.4927	45.5117	75.2219
0.168657	61.4351	50.2321	58.582	74.9702
0.168865	41.7604	49.9755	48.7946	74.7151
0.169074	39.9928	49.7219	50.6126	74.4551
0.169282	48.1126	49.474	66.009	74.1924
0.169491	30.5982	49.2294	0.428829	73.9245
0.169699	77.8297	48.9907	82.1856	73.6536
0.169908	38.6712	48.7556	46.1495	73.377
0.170116	16.5063	48.5265	51.1369	73.0973
0.170325	2.54685	48.3013	104.466	72.8117
0.170533	59.7847	48.082	65.7856	72.5234
0.170742	59.8847	47.8663	93.027	72.2299
0.17095	13.9072	47.6563	59.3297	71.9343
0.171159	60.3144	47.4499	28.0631	71.6342
0.171367	76.0712	47.2488	75.8261	71.3327
0.171576	19.9748	47.0512	88.3919	71.0272
0.171784	-25.1667	46.8588	59.3477	70.721
0.171993	39.3784	46.6696	23.4261	70.4115
0.172201	67.3892	46.4854	75.6	70.1018
0.17241	61.3117	46.3044	51.6811	69.7893
0.172618	45.3225	46.1281	53.1721	69.4774
0.172826	23.3153	45.9557	63.7991	69.1647
0.173035	70.0306	45.7862	86.3315	68.85
0.173243	37.3919	45.6212	62.964	68.5367
0.173452	13.4126	45.4591	62.2631	68.222
0.17366	14.2757	45.3012	80.6964	67.9092
0.173869	23.4586	45.1461	25.1748	67.5955
0.174077	42.9117	44.9951	56.8315	67.2842
0.174286	31.9973	44.8468	29.1387	66.9726
0.174494	56.4667	44.7023	101.469	66.6638
0.174703	29.1387	44.5605	39.9	66.3553
0.174911	-1.04414	44.4224	70.3694	66.05
0.17512	27.3964	44.2867	39.527	65.7454
0.175328	34.4243	44.1546	54.191	65.4446
0.175537	55.0126	44.0249	54.6469	65.1449
0.175745	33.9577	43.8986	48.036	64.8495
0.175954	82.5153	43.7746	45.2153	64.5556
0.176162	42.0225	43.6539	85.3883	64.2664
0.176371	47.0919	43.5353	86.8531	63.9792
0.176579	72.5234	43.4199	8.11982	63.697
0.176788	47.7964	43.3066	43	63.4173
0.176996	23.5901	43.1963	49.0856	63.1429
0.177204	56.2198	43.0884	27.3549	62.8728
0.177413	25.0613	42.9825	72.2162	62.6058
0.177621	32.2	42.8794	26.1667	62.3446
0.17783	73.7018	42.7782	60.0216	62.0871
0.178038	17.009	42.6796	63.2315	61.8357
0.178247	31.3009	42.5828	-1.7991	61.5882
0.178455	14.5568	42.4886	46.5126	61.3473
0.178664	21.3928	42.3961	55.1964	61.1107
0.178872	4.13243	42.306	60.7712	60.881
0.179081	59.0721	42.2176	60.2531	60.6559
0.179289	55.0549	42.1314	44.6856	60.438
0.179498	29.2279	42.0468	47.8631	60.2252
0.179706	62.0829	41.9645	95.9378	60.0198
0.179915	57.5667	41.8835	56.164	59.8199
0.180123	53.3054	41.8047	53.3261	59.6276
0.180332	36.1144	41.7272	-3.86126	59.4411
0.18054	11.0982	41.6518	55.2712	59.2617
0.180749	35.8946	41.5775	48.9468	59.0876
0.180957	18.1892	41.505	45.8559	58.9202
0.181166	35.3595	41.4337	55.4369	58.7577
0.181374	33.6667	41.364	57.2784	58.6013
0.181582	29.1901	41.2956	39.4838	58.4501
0.181791	103.164	41.228	19.2288	58.3031
0.181999	60.3757	41.162	19.0297	58.1616
0.182208	51.8207	41.0967	72.6432	58.0239
0.182416	23.4937	41.0327	39.4405	57.8912
0.182625	51.7739	40.9693	51.3027	57.762
0.182833	71.3135	40.9072	18.6955	57.6372
0.183042	8.00991	40.8455	66.3892	57.5156
0.18325	63.7135	40.7849	63.9559	57.398
0.183459	26.8901	40.7247	45.1586	57.2831
0.183667	22.5081	40.6654	51.1973	57.1719
0.183876	48.8081	40.6064	91.2405	57.063
0.184084	26.4162	40.5481	83.5559	56.9573
0.184293	30.4622	40.49	8.85856	56.8536
0.184501	82.4748	40.4325	72.2054	56.7527
0.18471	15.5468	40.3751	40.2658	56.6534
0.184918	51.0468	40.3181	59.4297	56.5565
0.185127	46.318	40.2611	55.4288	56.4608
0.185335	-3.29279	40.2045	49.5838	56.3672
0.185544	9.02342	40.1476	97.7658	56.2744
0.185752	98.4036	40.0911	54.8928	56.1833
0.18596	43.6234	40.0344	42.482	56.0931
0.186169	61.1162	39.9774	42.7036	56.0034
0.186377	35.0955	39.9205	59.7135	55.9146
0.186586	3.30631	39.863	33.9036	55.8259
0.186794	54.3847	39.8055	72.1054	55.7379
0.187003	38.1829	39.7474	25.3451	55.6496
0.187211	31.1387	39.6892	58.746	55.5616
0.18742	57.6081	39.6302	61.3874	55.4729
0.187628	62.4937	39.5709	47.7027	55.3842
0.187837	35.5739	39.5108	19.2018	55.2944
0.188045	10.8991	39.4503	60.9063	55.2043
0.188254	32.7369	39.3888	28.5468	55.1129
0.188462	22.3514	39.3269	48.6351	55.0207
0.188671	27.8667	39.2638	56.6649	54.9268
0.188879	64.4775	39.2002	79.4559	54.8319
0.189088	28.6108	39.1354	39.2685	54.7349
0.189296	42.1739	39.0698	51.7766	54.6366
0.189505	71.7568	39.003	42.9703	54.5359
0.189713	36.1018	38.9354	54.3658	54.4336
0.189921	33.5928	38.8666	1.01802	54.329
0.19013	39.7072	38.7964	31.0378	54.2215
0.190338	35.8252	38.7252	40.4144	54.112
0.190547	38.1261	38.6525	53.5568	53.9996
0.190755	11.5991	38.579	44.5396	53.8855
0.190964	6.88198	38.5038	44.6793	53.7685
0.191172	74.091	38.4278	48.5991	53.6499
0.191381	7.15225	38.3502	44.1973	53.5285
0.191589	29.0126	38.2717	62.7297	53.4057
0.191798	26.6739	38.1916	44.3162	53.2802
0.192006	69.6441	38.1106	50.227	53.1533
0.192215	35.8658	38.028	57.5775	53.0239
0.192423	29.8649	37.9445	59.8279	52.8933
0.192632	39.5081	37.8594	-5.62162	52.7603
0.19284	15.3216	37.7734	41.3396	52.6262
0.193049	37.9342	37.6857	76.3531	52.4897
0.193257	17.045	37.5972	44.0649	52.3523
0.193466	24.4703	37.507	22.8667	52.2126
0.193674	83.8414	37.4159	24.2676	52.0721
0.193883	65.5469	37.3231	33.5243	51.9295
0.194091	51.3522	37.2295	44.9342	51.7862
0.194299	50.5018	37.1347	60.6487	51.6415
0.194508	11.3829	37.0381	40.7973	51.4949
0.194716	36.2847	36.9406	46.5225	51.3477
0.194925	-37.1495	36.8415	48.3973	51.1987
0.195133	-7.25676	36.7415	59.3955	51.0492
0.195342	-12.154	36.6397	70.2982	50.898
0.19555	78.6919	36.5372	12.2919	50.7464
0.195759	20.3225	36.4329	48.1243	50.5932
0.195967	41.4586	36.3278	23.9297	50.4399
0.196176	42.1838	36.2209	76.2829	50.2849
0.196384	57.5099	36.1133	62.2135	50.1299
0.196593	29.8658	36.0039	22.8955	49.9733
0.196801	37.9757	35.8937	32.3234	49.8168
0.19701	-1.81622	35.7817	29.6946	49.659
0.197218	36.3243	35.669	52.1991	49.5012
0.197427	27.8216	35.5545	62.1378	49.3422
0.197635	-5.95315	35.4392	20.2054	49.1834
0.197844	55.7748	35.3222	15.9369	49.0235
0.198052	24.7018	35.2044	57.1478	48.8638
0.198261	-17.5964	35.0849	45.1703	48.7031
0.198469	51.4081	34.9646	50.8198	48.5428
0.198677	7.6	34.8431	38.9586	48.3822
0.198886	49.4378	34.7198	50.7045	48.2207
0.199094	36.4739	34.5959	13.545	48.0597
0.199303	49.846	34.4701	43.5901	47.8979
0.199511	-13.6144	34.3437	-12.2568	47.7367
0.19972	29.5252	34.2154	50.6955	47.5747
0.199928	25.2505	34.0866	57.7586	47.4135
0.200137	24.6378	33.9559	13.6171	47.2516
0.200345	56.8108	33.8248	6.87297	47.0905
0.200554	29.1901	33.692	64.5324	46.9288
0.200762	23.7279	33.5589	35.473	46.768
0.200971	12.5342	33.4245	38.9946	46.6066
0.201179	42.7009	33.29	59.6595	46.4461
0.201388	27.2279	33.1544	88.5874	46.2852
0.201596	0.947748	33.0189	11.4423	46.1253
0.201805	36.3721	32.8826	42.4613	45.9649
0.202013	12.1901	32.7466	14.0081	45.8057
0.202222	34.7369	32.6099	18.7351	45.646
0.20243	52.9396	32.4739	32.9847	45.4875
0.202639	9.48108	32.3374	26.4162	45.3287
0.202847	35.9667	32.2017	89.8766	45.1711
0.203055	36.0162	32.0663	-14.6036	45.014
0.203264	39.4451	31.9307	48.9991	44.8567
0.203472	48.0955	31.7962	43.7351	44.7006
0.203681	46.4739	31.6618	22.6955	44.5444
0.203889	49.3477	31.5286	40.2279	44.3895
0.204098	58.4063	31.3956	2.35225	44.2345
0.204306	8.76757	31.2642	26.9649	44.0809
0.204515	-2.07658	31.1331	44.2604	43.9273
0.204723	32.0459	31.0037	66.6577	43.775
0.204932	44.5549	30.8748	61.7865	43.6228
0.20514	6.9991	30.7478	35.2964	43.4721
0.205349	29.5378	30.6214	11.7937	43.3214
0.205557	28.0577	30.4971	50.5513	43.1722
0.205766	6.54865	30.3737	14.5	43.0232
0.205974	40.1883	30.2524	32.2973	42.8757
0.206183	19.1243	30.1322	71.5504	42.7284
0.206391	51.6748	30.0143	44.2162	42.5827
0.2066	20.7324	29.8976	22.8549	42.4372
0.206808	17.5811	29.7833	48.7775	42.2933
0.207017	37.8685	29.6705	27.5207	42.1498
0.207225	-7.1	29.5601	9.81712	42.0079
0.207433	19.5018	29.4519	58.482	41.8669
0.207642	57.7279	29.3453	26.2586	41.7264
0.20785	67.9523	29.2414	-7.33604	41.5875
0.208059	34.9117	29.1393	30.2072	41.4491
0.208267	30.1622	29.0401	77.1613	41.3124
0.208476	30.5829	28.9428	37.1847	41.1762
0.208684	48.1189	28.8485	37.4685	41.0417
0.208893	-15.5279	28.7563	45.9829	40.9077
0.209101	6.56216	28.6671	5.26216	40.7756
0.20931	34.6072	28.5803	22.0748	40.6439
0.209518	15.1559	28.4966	32.3955	40.5142
0.209727	55.5414	28.4153	44.3505	40.385
0.209935	16.3928	28.3373	44.3432	40.2576
0.210144	27.1739	28.2619	91.0441	40.1309
0.210352	51.0099	28.1897	23.7072	40.0061
0.210561	32.2856	28.1199	25.4487	39.8818
0.210769	59.4694	28.0531	56.5811	39.7594
0.210978	13.8883	27.9885	22.2324	39.6375
0.211186	37.7135	27.9266	36.9973	39.5173
0.211394	22.4505	27.867	41.6622	39.3982
0.211603	28.7973	27.8092	30.609	39.2797
0.211811	32.164	27.7538	53.1658	39.1627
0.21202	26.3126	27.7	63.4405	39.0462
0.212228	55.5685	27.6483	55.5054	38.9313
0.212437	68.1559	27.598	57.9405	38.8168
0.212645	25.8649	27.5496	26.3108	38.7038
0.212854	14.0108	27.5024	20.7856	38.5912
0.213062	7.67387	27.4568	59.0378	38.4801
0.213271	-0.878378	27.4123	81.4243	38.3693
0.213479	17.3874	27.3691	34.1009	38.2599
0.213688	57.3496	27.3268	20.1396	38.1508
0.213896	96.509	27.2857	80.8622	38.043
0.214105	25.8225	27.2451	35.9099	37.9356
0.214313	-8.35856	27.2055	28.9171	37.8294
0.214522	35.1045	27.1663	-16.5486	37.7234
0.21473	-10.5802	27.1279	50.1441	37.6187
0.214939	48.3	27.0897	21.8946	37.5142
0.215147	59.7928	27.052	112.055	37.4109
0.215356	1.38288	27.0143	34.8171	37.3077
0.215564	49.7856	26.9769	35.5108	37.2057
0.215772	-1.12342	26.9396	15.4063	37.1042
0.215981	-3.05766	26.902	44.4513	37.0029
0.216189	5.4036	26.8644	73.4027	36.9027
0.216398	22.4063	26.8263	32.8513	36.8026
0.216606	13.6829	26.788	78.6487	36.7034
0.216815	34.8595	26.7491	6.81802	36.6044
0.217023	-5.02252	26.7098	62.5451	36.5062
0.217232	89.2477	26.6696	19.8369	36.4081
0.21744	46.9126	26.6289	25.7757	36.311
0.217649	42.5568	26.5871	29.564	36.2138
0.217857	36.7937	26.5446	48.4766	36.1175
0.218066	30.7324	26.5008	25.664	36.0212
0.218274	70.346	26.4561	36.6973	35.9257
0.218483	23.5207	26.4099	52.5883	35.8301
0.218691	34.5478	26.3627	54.8721	35.7353
0.2189	29.6009	26.3138	21.382	35.6404
0.219108	25.6243	26.2636	18.3829	35.5463
0.219317	26.6009	26.2116	52.6234	35.452
0.219525	24.7847	26.1582	-2.79099	35.3585
0.219734	28.2378	26.1027	57.464	35.2648
0.219942	52.0162	26.0457	10.045	35.1718
0.22015	-20.5198	25.9868	54.5243	35.079
0.220359	41.9045	25.9257	45.4703	34.986
0.220567	56.3477	25.8631	-10.8748	34.8937
0.220776	-4.27928	25.7985	51.4793	34.8012
0.220984	37.682	25.7327	4.69189	34.7094
0.221193	2.56937	25.665	-12.3577	34.6174
0.221401	22.545	25.5963	91.2243	34.5262
0.22161	42.8045	25.5259	-21.3225	34.4348
0.221818	11.9595	25.4547	18.6811	34.3441
0.222027	8.17478	25.3821	34.4081	34.2533
0.222235	55.8766	25.3088	26.3414	34.1632
0.222444	43.2297	25.2342	23.5081	34.0731
0.222652	36.1387	25.1592	3.86306	33.9837
0.222861	-5.50991	25.0831	16.2387	33.8941
0.223069	-5.17568	25.0067	22.6243	33.8054
0.223278	4.25225	24.9294	32.918	33.7166
0.223486	20.182	24.852	54.0577	33.6286
0.223695	-5.16577	24.7739	41.3234	33.5405
0.223903	10.955	24.6958	33.3414	33.4532
0.224112	22.3216	24.6172	71.5559	33.3658
0.22432	21.0369	24.5389	13.6486	33.2793
0.224528	47.8469	24.4605	29.8234	33.1931
0.224737	11.4297	24.3818	53.346	33.107
0.224945	3.6964	24.3037	33.3757	33.0216
0.225154	19.6396	24.2253	35.3414	32.9363
0.225362	56.6631	24.1477	0.23964	32.8518
0.225571	55.6685	24.07	83.0919	32.7673
0.225779	28.8396	23.9932	-9.42252	32.6836
0.225988	7.94595	23.9165	17.7802	32.6
0.226196	62.1405	23.8408	57.5252	32.5172
0.226405	42.4423	23.7654	17.509	32.4345
0.226613	52.1568	23.6911	2.97658	32.3527
0.226822	23.2766	23.6173	77.527	32.2709
0.22703	45.9496	23.5448	21.0577	32.1899
0.227239	14.136	23.4729	29.5261	32.1091
0.227447	30.6234	23.4023	16.745	32.0291
0.227656	41.8946	23.3326	10.9712	31.9493
0.227864	22.6451	23.2643	51.3288	31.8703
0.228073	20.5018	23.197	-6.95946	31.7914
0.228281	20.5252	23.1313	59.1	31.7134
0.22849	55.2883	23.0667	2.85135	31.6356
0.228698	37.9234	23.0038	32.4595	31.5586
0.228906	-12.4838	22.9424	64.4577	31.4821
0.229115	69.9613	22.8823	26.9649	31.4059
0.229323	87.3225	22.8242	17.2108	31.3305
0.229532	10.4198	22.7674	12.3243	31.2553
0.22974	-6.71982	22.7127	65.327	31.181
0.229949	-13.2162	22.6596	48.6883	31.1069
0.230157	18.5099	22.6086	28.2135	31.0337
0.230366	24.464	22.5593	35.5523	30.9607
0.230574	-4.01441	22.512	46.7486	30.8886
0.230783	1.32703	22.4663	17.5306	30.8166
0.230991	54.5297	22.4225	25.4829	30.7456
0.2312	17.2928	22.3803	36.3063	30.6747
0.231408	66.2054	22.3399	14.4405	30.6047
0.231617	15.1613	22.301	28.4324	30.5348
0.231825	26.8523	22.2639	-16.4505	30.4657
0.232034	37.4549	22.2282	3.96487	30.3968
0.232242	4.5054	22.1942	36.818	30.3287
0.232451	-15.2027	22.1615	46.0478	30.2608
0.232659	18.073	22.1304	40.2955	30.1936
0.232867	42.3541	22.1007	3.07658	30.1269
0.233076	-21.2351	22.0723	52.7153	30.0603
0.233284	-5.35766	22.0454	22.1793	29.9944
0.233493	22.191	22.0196	0.838739	29.9287
0.233701	-2.93333	21.9953	22.2279	29.8637
0.23391	9.87387	21.9721	15.2306	29.7988
0.234118	2.36306	21.9502	8.85856	29.7346
0.234327	13.9811	21.9295	23.4072	29.6705
0.234535	21.818	21.91	-0.927928	29.6071
0.234744	51.9117	21.8915	2.50811	29.5438
0.234952	29.5324	21.8742	-11.5712	29.4811
0.235161	8.93874	21.8579	64.6649	29.4185
0.235369	5.96757	21.8427	20.5333	29.3566
0.235578	34.7676	21.8284	34.1	29.2947
0.235786	14.6081	21.8152	-10.9072	29.2335
0.235995	8.67928	21.8028	51.1991	29.1723
0.236203	16.6586	21.7914	55.3126	29.1118
0.236412	33.4847	21.7808	45.2144	29.0512
0.23662	41.745	21.7712	64.2937	28.9913
0.236829	1.59459	21.7623	-9.95586	28.9315
0.237037	-9.37297	21.7542	58.3955	28.8722
0.237245	5.10991	21.7469	20.5928	28.8132
0.237454	4.13514	21.7404	30.4955	28.7542
0.237662	46.4856	21.7345	14.4	28.6958
0.237871	39.4387	21.7293	65.2532	28.6373
0.238079	30.4063	21.7248	-2.34234	28.5795
0.238288	28.5658	21.7208	19.6856	28.5216
0.238496	21.1451	21.7175	17.1604	28.4643
0.238705	61.0811	21.7147	-22.909	28.4069
0.238913	2.03784	21.7124	17.4081	28.3501
0.239122	34.691	21.7107	28.5495	28.2932
0.23933	32.4919	21.7094	50.0577	28.2368
0.239539	30.4477	21.7086	-3.20451	28.1804
0.239747	17.227	21.7082	54.9135	28.1245
0.239956	31.1153	21.7082	29.3784	28.0685
0.240164	2.11351	21.7085	22.9117	28.0131
0.240373	-18.0523	21.7092	63.1459	27.9575
0.240581	58.9297	21.7101	20.1469	27.9024
0.24079	46.8153	21.7113	10.2	27.8472
0.240998	24.9027	21.7126	36.991	27.7924
0.241207	18.8757	21.7141	57.7108	27.7376
0.241415	24.2126	21.7157	11.3667	27.6831
0.241623	51.527	21.7173	47.4297	27.6287
0.241832	43.0775	21.719	44.9838	27.5742
0.24204	23.6549	21.7206	10.7099	27.52
0.242249	-8.0964	21.7221	0.53964	27.4656
0.242457	9.15135	21.7235	39.0487	27.4116
0.242666	75.4009	21.7248	50.9631	27.3574
0.242874	45.8108	21.7258	33.0586	27.3035
0.243083	35.4153	21.7266	23.7757	27.2493
0.243291	11.9144	21.727	39.8838	27.1954
0.2435	17.2757	21.7271	11.7964	27.1413
0.243708	-24.0595	21.7268	16.0486	27.0874
0.243917	-0.772973	21.7261	66.7703	27.0332
0.244125	19.8901	21.7249	34.3099	26.9793
0.244334	-15.4919	21.7232	-9.51892	26.9251
0.244542	7.84144	21.7209	22.5495	26.8711
0.244751	-23.9522	21.7179	-2.23604	26.8167
0.244959	-16.6703	21.7144	51.9279	26.7625
0.245168	11.7559	21.7101	16.6577	26.708
0.245376	22.5694	21.705	49.6964	26.6537
0.245585	36.0703	21.6992	24.5559	26.599
0.245793	1.63333	21.6925	61.1216	26.5444
0.246001	8.69369	21.685	34.6973	26.4896
0.24621	48.6721	21.6765	65.1658	26.4345
0.246418	-19.9297	21.6671	77.5324	26.3795
0.246627	-6.48198	21.6566	42.3568	26.3241
0.246835	26.7027	21.6451	36.9775	26.2687
0.247044	33.0901	21.6325	40.6144	26.2129
0.247252	31.8153	21.6188	53.7703	26.1572
0.247461	40.7117	21.6039	44.8072	26.1009
0.247669	11.236	21.5878	78.4685	26.0448
0.247878	24.1604	21.5703	19.5297	25.9881
0.248086	22.0568	21.5516	0.15946	25.9315
0.248295	-0.131531	21.5315	-4.28108	25.8743
0.248503	36.5775	21.5101	-14.5054	25.8172
0.248712	3.74865	21.4872	17.4649	25.7595
0.24892	61.855	21.4629	33.1315	25.7019
0.249129	37.6018	21.437	18.9505	25.6436
0.249337	54.7396	21.4097	7.98198	25.5854
0.249546	25.6414	21.3807	10.3793	25.5266
0.249754	60.9793	21.3501	44.0973	25.4677
0.249962	8.47387	21.318	27.454	25.4085
0.250171	24.9865	21.284	-11.1784	25.3487
0.250379	64.6793	21.2485	29.5063	25.2889
0.250588	26.1829	21.2113	14.9423	25.2284
0.250796	38.3225	21.1727	40.382	25.168
0.251005	30.5604	21.1325	36.3469	25.107
0.251213	-25.0748	21.0912	50.1973	25.0461
0.251422	-23.8414	21.0484	5.53964	24.9846
0.25163	54.8739	21.0045	17.4532	24.9232
0.251839	34.5595	20.9593	-4.99369	24.8612
0.252047	43.7892	20.9131	33.7739	24.7994
0.252256	51.2667	20.8658	0.891892	24.7371
0.252464	43.091	20.8177	41.5496	24.6749
0.252673	-22.3045	20.7684	30.6297	24.6123
0.252881	89.8685	20.7186	-1.1027	24.5498
0.25309	24.4973	20.6678	-10.8703	24.4869
0.253298	3.08739	20.6165	22.7712	24.4242
0.253507	17.0072	20.5643	29.4703	24.3611
0.253715	50.8162	20.5118	55.1604	24.2982
0.253924	24.9811	20.4586	16.9703	24.235
0.254132	14.0387	20.4052	17.464	24.172
0.25434	61.4559	20.3514	27.0829	24.1089
0.254549	4.8045	20.297	58.8297	24.0455
0.254757	42.191	20.2426	45.3171	23.9824
0.254966	-8.21532	20.1877	27.9487	23.919
0.255174	25.2865	20.133	28.5613	23.8559
0.255383	62.6009	20.0779	76.1432	23.7925
0.255591	79.6874	20.0231	22.6216	23.7295
0.2558	29.8432	19.968	38.2883	23.6662
0.256008	-0.571171	19.9133	-8.01982	23.6033
0.256217	4.16667	19.8585	58.9252	23.5401
0.256425	33.2261	19.8042	60.9703	23.4773
0.256634	2.41351	19.7498	21.9613	23.4144
0.256842	28.382	19.696	47.6054	23.3518
0.257051	79.8288	19.6424	46.2225	23.289
0.257259	4.47478	19.5894	33.4261	23.2267
0.257468	2.94144	19.5367	12.4487	23.1642
0.257676	32.4991	19.4847	43.5504	23.1022
0.257885	52.1099	19.433	1.00631	23.0401
0.258093	36.9766	19.3823	16.1955	22.9784
0.258302	41.0865	19.332	38.9405	22.9166
0.25851	38.3703	19.2826	70.1757	22.8553
0.258718	-36.5513	19.234	14.2604	22.7942
0.258927	16.5739	19.1861	50.0874	22.7331
0.259135	21.5784	19.1392	21.909	22.6724
0.259344	45.7036	19.0931	42.5135	22.6118
0.259552	30.7901	19.0481	48.9595	22.5516
0.259761	32.5802	19.004	36.6811	22.4915
0.259969	-31.3586	18.9611	29.9658	22.4318
0.260178	37.0081	18.9192	4.27387	22.3722
0.260386	18.455	18.8785	-24.045	22.3132
0.260595	0.612613	18.8388	50.6135	22.2542
0.260803	30.4315	18.8003	-24.545	22.1958
0.261012	-7.04505	18.7626	-14.0297	22.1374
0.26122	7.91712	18.7261	56.6423	22.0797
0.261429	67.8586	18.6904	37.1018	22.0221
0.261637	45.8847	18.6559	30.1451	21.9651
0.261846	38.5748	18.6221	34.8622	21.9083
0.262054	30.7288	18.5893	15.8423	21.8521
0.262263	20.5099	18.5573	21.6423	21.7961
0.262471	68.8423	18.5263	25.9252	21.7408
0.26268	32.2874	18.496	19.4306	21.6856
0.262888	5.46937	18.4666	13.254	21.6312
0.263096	20.7505	18.4381	34.9631	21.5772
0.263305	29.0369	18.4101	14.0027	21.5235
0.263513	79.0829	18.383	33.0009	21.4705
0.263722	69.3883	18.3566	30.4631	21.4178
0.26393	10.2757	18.3309	-11.5288	21.3658
0.264139	3.44955	18.3058	35.5595	21.3141
0.264347	-28.3577	18.2815	29.3531	21.2632
0.264556	37.7595	18.2577	40.3469	21.2126
0.264764	9.86126	18.2346	18.4838	21.1628
0.264973	17.4072	18.212	21.8396	21.1134
0.265181	2.38559	18.1901	-0.0621622	21.0648
0.26539	-19.3423	18.1687	-16.8775	21.0165
0.265598	32.0333	18.1478	47.764	20.9691
0.265807	63.7018	18.1274	59.4009	20.9221
0.266015	18.6036	18.1076	-11.3396	20.8759
0.266224	22.8045	18.0881	-1.09279	20.8302
0.266432	35.7171	18.0692	41.6811	20.7854
0.266641	21.1514	18.0506	-22.3432	20.7409
0.266849	17.8577	18.0325	21.6532	20.6974
0.267058	-0.854955	18.0148	27.1396	20.6544
0.267266	-12.4595	17.9974	14.5604	20.6122
0.267474	29.6982	17.9805	-22.5531	20.5708
0.267683	65.1279	17.9637	49.7514	20.5299
0.267891	-0.506306	17.9474	31.609	20.4899
0.2681	-11.3198	17.9313	49.4874	20.4505
0.268308	55.1469	17.9155	11.3901	20.412
0.268517	-3.42162	17.8999	-35.2486	20.3741
0.268725	66.6234	17.8846	-0.427027	20.3371
0.268934	70.0838	17.8695	28.3865	20.3007
0.269142	91.8063	17.8546	-9.46847	20.2653
0.269351	-42.3387	17.8398	0.341441	20.2306
0.269559	52.3243	17.8253	31.8171	20.1968
0.269768	6.21351	17.8108	1.53243	20.1637
0.269976	23.6009	17.7966	22.8982	20.1315
0.270185	46.6279	17.7823	21.4892	20.1001
0.270393	-16.764	17.7683	25.7423	20.0696
0.270602	24.2811	17.7542	37.5694	20.0398
0.27081	32.8234	17.7403	66.3423	20.011
0.271019	-4.21441	17.7264	-4.72342	19.9827
0.271227	27.164	17.7127	33.273	19.9553
0.271435	19.5523	17.699	45.0324	19.9286
0.271644	58.8739	17.6854	-6.01802	19.9025
0.271852	9.74504	17.6718	67.5513	19.8772
0.272061	18.7495	17.6583	-42.7423	19.8524
0.272269	24.5045	17.6449	-30.5117	19.8283
0.272478	25.8793	17.6314	27.5811	19.8048
0.272686	31.9811	17.6181	32.4793	19.7819
0.272895	33.3036	17.6047	34.4171	19.7595
0.273103	40.5216	17.5915	-1.13063	19.7377
0.273312	31.9009	17.5782	20.5676	19.7164
0.27352	42.5757	17.565	13.1252	19.6957
0.273729	-26.1676	17.5517	3.15315	19.6753
0.273937	28.0036	17.5386	39.1991	19.6555
0.274146	-2.35045	17.5254	-30.8955	19.6361
0.274354	-10.9739	17.5122	13.373	19.6172
0.274563	4.94505	17.499	58.1459	19.5986
0.274771	8.25405	17.4859	23.6613	19.5804
0.27498	-12.8018	17.4726	14.4694	19.5626
0.275188	37.3658	17.4595	93.0469	19.5451
0.275397	5.62342	17.4462	46.6802	19.5279
0.275605	-6.56396	17.433	8.81441	19.5111
0.275813	-22.8216	17.4198	53.8838	19.4946
0.276022	26.182	17.4065	31.3405	19.4783
0.27623	52.6216	17.3932	-16.2982	19.4622
0.276439	21.0432	17.3798	4.86486	19.4464
0.276647	29.1847	17.3665	-30.282	19.4308
0.276856	1.60991	17.353	20.1649	19.4153
0.277064	9.83784	17.3395	50.7261	19.4001
0.277273	7.65496	17.3259	-11.4946	19.385
0.277481	24.036	17.3124	23.8216	19.37
0.27769	12.6351	17.2987	7.13333	19.3551
0.277898	53.1018	17.285	-3.06036	19.3404
0.278107	45.636	17.2711	38.582	19.3256
0.278315	27.2396	17.2572	32.2847	19.311
0.278524	0.107207	17.2432	42.2775	19.2964
0.278732	34.8297	17.2292	40.0919	19.2819
0.278941	12.7955	17.215	17.4712	19.2673
0.279149	54.9162	17.2008	-9.57027	19.2527
0.279358	59.6018	17.1864	34.5	19.238
0.279566	67.5676	17.172	3.37478	19.2234
0.279775	14.318	17.1575	-11.4856	19.2086
0.279983	6.33784	17.1428	50.9432	19.1938
0.280191	4.87928	17.1281	35.1315	19.1789
0.2804	53.373	17.1132	23.8297	19.1638
0.280608	42.7207	17.0982	51.8	19.1487
0.280817	-0.11982	17.0831	17.5802	19.1333
0.281025	43.1793	17.0679	24.9694	19.118
0.281234	1.40631	17.0525	45.8586	19.1024
0.281442	54.9928	17.0371	-4.84144	19.0868
0.281651	0.689189	17.0216	30.8531	19.071
0.281859	15.9631	17.006	10.1369	19.0551
0.282068	12.2486	16.9902	60.173	19.039
0.282276	6.86937	16.9744	25.9802	19.0229
0.282485	-8.02613	16.9585	32.7342	19.0065
0.282693	30.9793	16.9425	49.9279	18.9901
0.282902	101.497	16.9264	64.7342	18.9735
0.28311	5.01081	16.9102	24.3586	18.9568
0.283319	16.4279	16.8939	17.5811	18.9398
0.283527	8.87748	16.8776	20.2586	18.9228
0.283736	1.42342	16.8611	8.33784	18.9056
0.283944	-56.9117	16.8446	0.343243	18.8883
0.284153	-41.9757	16.828	64.4568	18.8708
0.284361	38.4892	16.8114	64.2847	18.8531
0.284569	-12.291	16.7947	58.1234	18.8354
0.284778	42.8036	16.7778	17.8099	18.8173
0.284986	56.3712	16.7609	10.4784	18.7992
0.285195	36.1595	16.7439	33.1982	18.7809
0.285403	-17.5739	16.727	9.73604	18.7624
0.285612	19.7414	16.7098	6.0045	18.7437
0.28582	55.3288	16.6927	19.6333	18.7249
0.286029	48.9423	16.6754	55.2171	18.7059
0.286237	-2.9	16.6582	16.6315	18.6867
0.286446	-4.79279	16.6408	38.8586	18.6673
0.286654	27.2604	16.6235	16.2811	18.6478
0.286863	-2.93063	16.606	55.3405	18.628
0.287071	-2.27387	16.5885	-19.5982	18.6081
0.28728	67.8234	16.5709	-27.9829	18.5879
0.287488	46.9739	16.5534	18.6811	18.5676
0.287697	-2.2	16.5357	23.5577	18.5471
0.287905	-3.30991	16.518	0.261261	18.5264
0.288114	54.7829	16.5003	41.8387	18.5054
0.288322	23.2036	16.4825	19.6793	18.4844
0.28853	7.96126	16.4647	16.2613	18.4631
0.288739	36.609	16.4468	54.6748	18.4415
0.288947	-15.8486	16.429	11.4784	18.4199
0.289156	2.06667	16.411	1.81351	18.3979
0.289364	16.2595	16.3931	35.9532	18.3758
0.289573	45.7946	16.3751	22.3955	18.3534
0.289781	8.73063	16.3571	6.47748	18.3308
0.28999	37.0712	16.339	63.0315	18.308
0.290198	-8.21532	16.321	35.1171	18.285
0.290407	3.36847	16.3028	50.8883	18.2618
0.290615	-25.5937	16.2848	40.946	18.2384
0.290824	63.6649	16.2666	0.645045	18.2147
0.291032	1.62973	16.2485	-1.75045	18.1909
0.291241	24.6658	16.2303	21.6045	18.1668
0.291449	-12.2216	16.2122	8.57658	18.1427
0.291658	33.9207	16.194	37.2811	18.1183
0.291866	13.7685	16.1759	13.4009	18.0938
0.292075	18.0126	16.1577	46.9081	18.0691
0.292283	5.68378	16.1397	-3.44324	18.0443
0.292492	5.74775	16.1215	6.8036	18.0192
0.2927	29.8099	16.1035	30.7135	17.9941
0.292908	30.2405	16.0855	14.7261	17.9689
0.293117	12.2099	16.0674	8.69189	17.9435
0.293325	36.6315	16.0495	-22.7748	17.918
0.293534	8.85676	16.0315	80.1036	17.8923
0.293742	51.5378	16.0136	40.355	17.8666
0.293951	20.7532	15.9957	26.6802	17.8407
0.294159	0.771171	15.9779	23.7838	17.8148
0.294368	19.0009	15.9601	6.5991	17.7887
0.294576	33.8369	15.9424	6.24685	17.7626
0.294785	14.746	15.9247	13.273	17.7363
0.294993	3.62522	15.9072	42.2108	17.7101
0.295202	42.0333	15.8896	32.9982	17.6837
0.29541	15.0351	15.8722	9.53333	17.6573
0.295619	31.945	15.8548	27.9297	17.6308
0.295827	-28.1694	15.8375	-1.43333	17.6043
0.296036	13.0198	15.8202	36.4712	17.5777
0.296244	-41.0757	15.8032	40.7135	17.5511
0.296453	45.409	15.7861	23.4306	17.5244
0.296661	24.5595	15.7691	23.4829	17.4978
0.29687	44.4216	15.7522	22.6117	17.471
0.297078	16.2018	15.7355	20.2703	17.4444
0.297286	2.04685	15.7189	-8.58469	17.4177
0.297495	13.8811	15.7023	36.3631	17.3909
0.297703	-25.3613	15.6859	37.6387	17.3643
0.297912	13.1631	15.6695	55.9829	17.3375
0.29812	-7.6018	15.6533	29.7883	17.3108
0.298329	46.1288	15.6372	33.6928	17.2841
0.298537	20.2117	15.6213	8.33604	17.2575
0.298746	38.5451	15.6054	12.3766	17.2308
0.298954	30.5333	15.5897	32.609	17.2042
0.299163	32.8261	15.5741	-9.84955	17.1776
0.299371	42.2126	15.5587	37.3613	17.1511
0.29958	20.3838	15.5433	-22.5495	17.1246
0.299788	41.091	15.5282	6.78559	17.0982
0.299997	46.1297	15.5131	10.7451	17.0718
0.300205	-18.7009	15.4983	29.5351	17.0456
0.300414	38.8018	15.4835	47.3793	17.0193
0.300622	-26.4072	15.4689	-15.1486	16.9932
0.300831	-10.691	15.4543	7.06667	16.967
0.301039	-3.6009	15.4399	0.882883	16.941
0.301248	-46.0108	15.4254	16.0315	16.915
0.301456	37.7207	15.4111	4.00901	16.8891
0.301664	9.92072	15.3967	35.527	16.8634
0.301873	57.3405	15.3822	-48.3946	16.8375
0.302081	40.4063	15.3678	13.9351	16.8119
0.30229	-3.04234	15.3533	1.57027	16.7861
0.302498	7.70631	15.3388	59.6126	16.7606
0.302707	49.1099	15.3241	13.9144	16.735
0.302915	-20.0955	15.3093	84.6856	16.7096
0.303124	30.118	15.2944	24.754	16.6842
0.303332	18	15.2794	37.3712	16.6589
0.303541	42.0099	15.2641	-23.382	16.6336
0.303749	32.4946	15.2487	7.71081	16.6084
0.303958	13.0541	15.233	47.9622	16.5832
0.304166	-14.3829	15.2172	53.2559	16.5582
0.304375	44.391	15.201	-52.8568	16.5331
0.304583	31.4	15.1847	49.8072	16.5082
0.304792	41.0432	15.168	105.527	16.4833
0.305	-21.5523	15.151	45.8937	16.4585
0.305209	95.9378	15.1337	-3.23874	16.4337
0.305417	31.6018	15.1161	13.6126	16.4091
0.305626	-0.725225	15.098	59.3279	16.3844
0.305834	21.5991	15.0797	60.2369	16.3598
0.306042	20.2297	15.0609	25.4622	16.3354
0.306251	14.2721	15.0417	-5.33333	16.3109
0.306459	33.446	15.0221	4.83243	16.2866
0.306668	55.7802	15.0019	60.3045	16.2622
0.306876	38.0288	14.9814	-50.6072	16.238
0.307085	26.6946	14.9603	-0.472973	16.2138
0.307293	21.018	14.9388	31.6297	16.1897
0.307502	-34.7937	14.9166	3.86036	16.1656
0.30771	48.9333	14.8941	53.391	16.1416
0.307919	-8.6036	14.8708	5.01622	16.1176
0.308127	14.9883	14.8471	2.48018	16.0938
0.308336	14.2189	14.8227	10.0712	16.0699
0.308544	37.0856	14.7978	-6.82342	16.0462
0.308753	-21.6333	14.7721	87.8883	16.0225
0.308961	16.2054	14.746	47.136	15.9989
0.30917	-25.8288	14.719	-8.13063	15.9753
0.309378	49.2595	14.6915	80.3829	15.9518
0.309587	-8.68739	14.6632	15.4468	15.9283
0.309795	4.97297	14.6343	4.83784	15.905
0.310003	-10.1622	14.6047	14.091	15.8818
0.310212	-16.0531	14.5743	54.5189	15.8585
0.31042	11.1478	14.5433	26.8234	15.8353
0.310629	39.2991	14.5115	3.4	15.8121
0.310837	38.1631	14.4792	28.8874	15.7891
0.311046	39.6063	14.4462	19.0676	15.7661
0.311254	10.5667	14.4128	28.6225	15.7433
0.311463	6.45315	14.3788	34.9252	15.7204
0.311671	3.85946	14.3444	-29.7901	15.6977
0.31188	-33.7478	14.3095	38.8126	15.675
0.312088	58.9631	14.2743	7.37568	15.6525
0.312297	-1.53243	14.2386	44.1252	15.6299
0.312505	-3.51892	14.2027	17.0342	15.6076
0.312714	12.6018	14.1664	35.0964	15.5853
0.312922	14.0063	14.13	-23.7775	15.5631
0.313131	-8.15045	14.0932	69.0577	15.541
0.313339	35.9487	14.0564	13.0775	15.519
0.313548	16.0586	14.0193	-3.97658	15.4971
0.313756	21.1045	13.9822	13.3387	15.4753
0.313965	-36.1784	13.9449	-6.70631	15.4536
0.314173	16.7333	13.9077	35.3423	15.4321
0.314381	-28.4892	13.8704	19.1865	15.4107
0.31459	33.6847	13.8331	-3.74414	15.3893
0.314798	16.8432	13.7959	22.6829	15.3681
0.315007	15.1252	13.7587	36.5423	15.347
0.315215	19.4775	13.7217	5.14054	15.3261
0.315424	28.8568	13.6847	0.64955	15.3052
0.315632	-2.40541	13.6481	65.2333	15.2845
0.315841	-3.56126	13.6114	14.3586	15.2639
0.316049	15.082	13.5752	44.627	15.2435
0.316258	-42.2649	13.5391	-24.6775	15.2231
0.316466	53.9333	13.5034	43.3036	15.203
0.316675	46.8144	13.4679	41.754	15.1829
0.316883	-19.8324	13.4329	9.33964	15.1631
0.317092	12.8324	13.3981	42.2757	15.1433
0.3173	-18.9919	13.3639	2.45856	15.1237
0.317509	-14.6937	13.33	22.3685	15.1042
0.317717	20.3739	13.2967	58.3153	15.085
0.317926	4.51441	13.2637	-2.73423	15.0658
0.318134	55.773	13.2314	42.918	15.0468
0.318343	21.8486	13.1994	1.57748	15.028
0.318551	53.1351	13.1682	-27.1333	15.0094
0.318759	-9.47207	13.1376	-4.7054	14.9909
0.318968	7.1027	13.1075	73.4595	14.9725
0.319176	-8.29009	13.0781	15.7901	14.9544
0.319385	23.9991	13.0493	50.0694	14.9364
0.319593	31.3991	13.0214	9.72342	14.9186
0.319802	-9.83784	12.994	-19.8901	14.9009
0.32001	46.7982	12.9675	17.3829	14.8834
0.320219	19.8369	12.9416	89.4	14.8661
0.320427	-49.5901	12.9167	32.3451	14.849
0.320636	14.4423	12.8923	40.2766	14.832
0.320844	11.5189	12.8688	33.6973	14.8153
0.321053	30.9919	12.8459	56.0396	14.7986
0.321261	41.7423	12.8238	21.6973	14.7822
0.32147	11.7297	12.8024	9.59279	14.7658
0.321678	62.2595	12.7817	3.69369	14.7497
0.321887	-15.754	12.7615	-8.02342	14.7336
0.322095	24.5766	12.7421	17.3586	14.7178
0.322304	9.62162	12.7233	41.7694	14.702
0.322512	24.1315	12.7052	-14.8658	14.6864
0.322721	28.2613	12.6876	-2.02072	14.6709
0.322929	31.6964	12.6707	-4.55045	14.6555
0.323137	-3.29189	12.6544	22.9243	14.6403
0.323346	60.5604	12.6387	-6.97387	14.6251
0.323554	-1.37297	12.6235	42.9441	14.6101
0.323763	17.545	12.6089	16.9252	14.5951
0.323971	37.5018	12.5948	11.9423	14.5804
0.32418	17.4586	12.5813	27.7342	14.5656
0.324388	22.5946	12.5683	16.7505	14.551
0.324597	-36.3108	12.5558	-12.846	14.5364
0.324805	-11.673	12.5439	46.4405	14.5219
0.325014	47.173	12.5323	-0.000900901	14.5075
0.325222	25.2045	12.5214	37.8775	14.4932
0.325431	36.582	12.5108	10.709	14.479
0.325639	35.5054	12.5008	0.0693694	14.4648
0.325848	4.54595	12.4912	-11.8054	14.4507
0.326056	48.0414	12.4821	24.6063	14.4367
0.326265	42.2216	12.4733	39.8315	14.4226
0.326473	-29.9189	12.465	20.5333	14.4087
0.326682	46.246	12.4571	-7.85045	14.3948
0.32689	-43.745	12.4497	33.691	14.381
0.327098	38.5243	12.4426	8.85135	14.3672
0.327307	52.6153	12.4359	14.709	14.3534
0.327515	-9.74865	12.4296	44.2531	14.3397
0.327724	-30.0171	12.4236	8.4964	14.3259
0.327932	44.9045	12.418	24.9153	14.3123
0.328141	45.6234	12.4127	48.318	14.2986
0.328349	39.6126	12.4078	9.57748	14.285
0.328558	-10.8883	12.4032	4.14955	14.2713
0.328766	47.5432	12.3989	9.47027	14.2577
0.328975	21.7739	12.3949	12.2432	14.2441
0.329183	14.2279	12.3912	33.1342	14.2305
0.329392	74.7153	12.3878	0.50991	14.2168
0.3296	35.6495	12.3847	2.07568	14.2032
0.329809	-0.572973	12.3819	28.0396	14.1896
0.330017	50.4387	12.3793	17.1892	14.1759
0.330226	5.93694	12.377	0.400901	14.1622
0.330434	22.3117	12.3749	6.77207	14.1486
0.330643	42.1324	12.373	51.5982	14.1348
0.330851	29.0414	12.3713	-3.54865	14.1211
0.33106	20.2441	12.3698	65.2775	14.1073
0.331268	26.482	12.3684	22.9946	14.0935
0.331476	25.5387	12.3672	6.51892	14.0797
0.331685	9.38288	12.3661	20.6775	14.0658
0.331893	31.3324	12.3651	29.436	14.0518
0.332102	-21.7874	12.3642	13.5036	14.0378
0.33231	11.5856	12.3634	24.0036	14.0237
0.332519	25.7324	12.3627	66.8405	14.0095
0.332727	47.1676	12.3619	19.2495	13.9953
0.332936	23.8306	12.3612	21.2766	13.981
0.333144	21.5135	12.3605	28.0432	13.9667
0.333353	27.5288	12.3598	25.7667	13.9522
0.333561	0.324324	12.359	-3.88378	13.9376
0.33377	23.3027	12.3582	28.482	13.9229
0.333978	40.0703	12.3574	19.5045	13.9082
0.334187	-0.297297	12.3564	19.691	13.8933
0.334395	-14.3432	12.3553	31.6541	13.8784
0.334604	15.5459	12.3541	34.8009	13.8633
0.334812	5.57838	12.3528	41.6667	13.8482
0.335021	10.5919	12.3513	1.8009	13.8328
0.335229	14.0523	12.3496	5.40811	13.8174
0.335438	57.3928	12.3478	31.4225	13.8018
0.335646	10.0144	12.3457	-14.6784	13.7862
0.335854	39.7333	12.3434	4.15315	13.7704
0.336063	31.7964	12.3409	34.1892	13.7544
0.336271	-10.9451	12.3381	16.8766	13.7383
0.33648	32.5081	12.335	22.9	13.722
0.336688	0.659459	12.3316	-24.4297	13.7056
0.336897	11.0775	12.3279	37.2469	13.689
0.337105	-8.11351	12.3238	-9.66667	13.6723
0.337314	54.2766	12.3194	17.8486	13.6554
0.337522	-36.6811	12.3147	28.3153	13.6384
0.337731	-0.836937	12.3095	34.7117	13.6211
0.337939	43.4748	12.304	29.0874	13.6037
0.338148	-15.9541	12.298	23.6496	13.5861
0.338356	29.7676	12.2916	47.1577	13.5684
0.338565	3.01982	12.2848	8.82072	13.5504
0.338773	-12.7108	12.2775	54.3604	13.5322
0.338982	23.3252	12.2696	-3.52703	13.5138
0.33919	26.7694	12.2613	5.21982	13.4953
0.339399	4.00631	12.2525	15.5171	13.4765
0.339607	11.3396	12.2431	26.4315	13.4576
0.339816	16.773	12.2332	68.9847	13.4384
0.340024	-21.3811	12.2227	25.2703	13.4191
0.340232	22.0793	12.2117	43.473	13.3995
0.340441	27.9441	12.2	-12.0775	13.3797
0.340649	-27.3595	12.1879	20.9991	13.3598
0.340858	10.118	12.1752	31.4955	13.3396
0.341066	-10.9739	12.1621	-9.69369	13.3194
0.341275	1.71171	12.1485	-63.7874	13.299
0.341483	23.8523	12.1345	8.52613	13.2786
0.341692	-7.52342	12.1201	9.47117	13.258
0.3419	53.8126	12.1054	48.291	13.2374
0.342109	-3.93153	12.0902	46.1459	13.2167
0.342317	1.38739	12.0748	11.0928	13.1961
0.342526	-14.9892	12.059	52.9018	13.1754
0.342734	-0.326126	12.043	28.636	13.1548
0.342943	44.654	12.0267	15.4685	13.1342
0.343151	-49.6324	12.0102	24.3739	13.1137
0.34336	-4.78198	11.9935	35.5712	13.0932
0.343568	16.3333	11.9767	43.1027	13.0728
0.343777	20.6703	11.9596	37.0027	13.0525
0.343985	48.7973	11.9425	-41.8964	13.0324
0.344194	37.3613	11.9253	47.6333	13.0124
0.344402	16.455	11.908	-48.664	12.9926
0.34461	-6.97387	11.8907	34.7126	12.973
0.344819	-9.9036	11.8732	9.93153	12.9535
0.345027	40.3513	11.8559	-20.9171	12.9343
0.345236	-40.3432	11.8385	27.754	12.9153
0.345444	20.9495	11.8212	27.6568	12.8966
0.345653	7.06216	11.8039	5.7973	12.8781
0.345861	14.2676	11.7867	40.3865	12.8599
0.34607	37.1504	11.7696	43.418	12.842
0.346278	-4.61531	11.7528	35.4099	12.8245
0.346487	11.7964	11.736	-28.0315	12.8072
0.346695	4.56487	11.7194	18.4027	12.7904
0.346904	24.1649	11.703	17.2378	12.7739
0.347112	13.4541	11.6869	43.7162	12.7578
0.347321	-28.864	11.671	20.5495	12.742
0.347529	-47.6622	11.6554	62.1081	12.7268
0.347738	60.4586	11.64	21.4568	12.7119
0.347946	9.54144	11.625	-39.8802	12.6975
0.348155	28.1577	11.6103	6.8	12.6836
0.348363	24.4135	11.596	30.3757	12.6702
0.348571	77.6324	11.5821	29.7505	12.6573
0.34878	39.9333	11.5685	67.2631	12.6448
0.348988	46.5955	11.5555	-6.50721	12.633
0.349197	-66.3739	11.5428	-55.5315	12.6216
0.349405	33.1162	11.5306	36.5901	12.6109
0.349614	89.1306	11.5189	-8.94775	12.6007
0.349822	40.2333	11.5077	27.3333	12.5912
0.350031	10.3919	11.497	-30.0342	12.5822
0.350239	-10.2009	11.4869	51.2811	12.5739
0.350448	-16.2649	11.4773	67.0874	12.5662
0.350656	11.5577	11.4682	28.1522	12.559
0.350865	40.9685	11.4596	56.4982	12.5524
0.351073	-4.4964	11.4515	38.6351	12.5464
0.351282	23.3613	11.4438	38.818	12.5407
0.35149	-47.6703	11.4365	29.5495	12.5356
0.351699	47.7694	11.4297	27.4207	12.5309
0.351907	-30.7495	11.4232	29.4369	12.5267
0.352116	-19.1775	11.4171	35.3505	12.5228
0.352324	19.1847	11.4114	42.1531	12.5193
0.352533	-32.5577	11.406	-17.1009	12.5161
0.352741	36.5081	11.401	48.7108	12.5132
0.352949	36.0342	11.3962	14.7342	12.5106
0.353158	28.0955	11.3917	24.4622	12.5082
0.353366	65.2937	11.3874	-7.15856	12.5061
0.353575	10.1946	11.3834	-0.496396	12.5041
0.353783	23.8595	11.3796	43.7162	12.5024
0.353992	2.86036	11.376	-26.3315	12.5008
0.3542	8.87928	11.3726	2.27207	12.4993
0.354409	-21.8892	11.3694	-4.91982	12.4979
0.354617	7.56216	11.3663	-25.9306	12.4966
0.354826	20.5577	11.3633	-40.3784	12.4953
0.355034	26.3478	11.3605	-16.273	12.494
0.355243	25.1928	11.3577	59.5568	12.4927
0.355451	15.6351	11.355	89.082	12.4914
0.35566	24.9892	11.3524	37.1207	12.49
0.355868	1.2982	11.3498	-12.9901	12.4886
0.356077	60.9054	11.3472	11.0549	12.487
0.356285	33.2964	11.3446	40.909	12.4853
0.356494	-3.12432	11.342	46.6216	12.4834
0.356702	-26.1784	11.3393	54.5649	12.4813
0.356911	52.6982	11.3366	-62.1892	12.479
0.357119	11.3874	11.3338	28.9865	12.4765
0.357327	-0.39009	11.331	-7.68288	12.4737
0.357536	16.1955	11.328	-9.80541	12.4706
0.357744	-6.7027	11.3249	-7.97207	12.4672
0.357953	-19.6486	11.3216	-44.5559	12.4634
0.358161	40.8315	11.3182	32.2414	12.4593
0.35837	-71.0469	11.3146	10.7333	12.4547
0.358578	-25.1324	11.3108	11.9432	12.4498
0.358787	56.5144	11.3067	-18.6991	12.4443
0.358995	8.71982	11.3024	24.8207	12.4384
0.359204	-9.15676	11.2979	75.8027	12.432
0.359412	12.1955	11.2931	55.3009	12.4251
0.359621	19.7775	11.288	38.7568	12.4176
0.359829	6.27207	11.2826	-49.6901	12.4096
0.360038	54.554	11.2769	-19.6991	12.4009
0.360246	10.9793	11.2708	12.0117	12.3917
0.360455	-16.9144	11.2644	-29.5928	12.3818
0.360663	-26.0441	11.2576	25.1784	12.3713
0.360872	22.9901	11.2506	-57.5703	12.3603
0.36108	29.3072	11.2432	57.0162	12.3488
0.361289	-2.90541	11.2355	9.93784	12.3367
0.361497	101.738	11.2275	-9.60991	12.3242
0.361705	19.1577	11.2192	37.2757	12.3111
0.361914	-51.3955	11.2106	5.48378	12.2976
0.362122	47.0451	11.2017	48.1721	12.2837
0.362331	24.6423	11.1925	16.5342	12.2693
0.362539	39.1126	11.1831	122.139	12.2546
0.362748	68.2081	11.1734	-6.21532	12.2394
0.362956	-22.8504	11.1635	-11.8541	12.2239
0.363165	10.4604	11.1532	62.3991	12.2081
0.363373	-19.8531	11.1427	-14.7982	12.1919
0.363582	-70.8288	11.132	105.881	12.1754
0.36379	51.664	11.1211	-0.976577	12.1587
0.363999	53.4126	11.1098	126.15	12.1417
0.364207	-3.47658	11.0984	8.8991	12.1245
0.364416	-26.1072	11.0868	-29.6712	12.1069
0.364624	-32.7063	11.0749	14.0108	12.0893
0.364833	16.664	11.0628	-45.4117	12.0714
0.365041	52.6531	11.0506	72.4369	12.0534
0.36525	25.382	11.0381	14.4477	12.0352
0.365458	-68.7198	11.0255	53.8342	12.0169
0.365667	-67.3225	11.0126	55.7081	11.9984
0.365875	-28.6171	10.9996	-7.91081	11.9799
0.366083	-5.9036	10.9864	14.7559	11.9614
0.366292	100.35	10.973	55.9378	11.9427
0.3665	-49.2027	10.9595	6.78198	11.924
0.366709	29.3676	10.9458	32.318	11.9053
0.366917	-64.2595	10.932	-11.1847	11.8866
0.367126	64.3207	10.918	-4.34144	11.8678
0.367334	-20.7063	10.904	-16.1631	11.8492
0.367543	12.5189	10.8897	11.4198	11.8306
0.367751	59.8351	10.8754	4.46216	11.8121
0.36796	-43.1775	10.8608	34.2171	11.7935
0.368168	6.92252	10.8463	-98.0018	11.7752
0.368377	-79.4072	10.8315	-99.7477	11.7569
0.368585	13.6117	10.8167	126.192	11.7389
0.368794	-120.978	10.8018	15.6622	11.7209
0.369002	-8.14054	10.7868	118.156	11.7031
0.369211	50.4441	10.7717	76.2288	11.6855
0.369419	25.1396	10.7566	70.2207	11.6681
0.369628	21.7	10.7413	-67.9306	11.6509
0.369836	-143.67	10.726	4.22162	11.634
0.370044	-12.118	10.7107	30.3685	11.6174
0.370253	105.785	10.6952	-57.8513	11.6009
0.370461	-84.6423	10.6798	-19.8847	11.5848
0.37067	49.6054	10.6642	70.5189	11.5688
0.370878	94.0306	10.6487	5.57297	11.5531
0.371087	-45.6306	10.6332	16.209	11.5376
0.371295	-66.0009	10.6177	-0.631532	11.5224
0.371504	13.3856	10.6021	-112.822	11.5073
0.371712	-19.7288	10.5867	-38.8198	11.4925
0.371921	-70.2333	10.5712	111.023	11.4778
0.372129	23.573	10.5559	64.1315	11.4633
0.372338	90.6739	10.5406	66.8162	11.4489
0.372546	-74.9108	10.5254	-19.682	11.4348
0.372755	66.0243	10.5102	47.1604	11.4207
0.372963	-162.47	10.4952	59.1351	11.4068
0.373172	97.6478	10.4803	-143.029	11.393
0.37338	-115.46	10.4655	-16.1496	11.3794
0.373589	-61.0676	10.4508	23.4	11.3658
0.373797	22.0414	10.4364	68.9982	11.3524
0.374006	12.8378	10.422	70.8604	11.339
0.374214	67.1216	10.4079	-110.296	11.3258
0.374422	-211.896	10.394	102.795	11.3126
0.374631	-97.6531	10.3802	-106.902	11.2994
0.374839	-3.73333	10.3666	-52.5243	11.2864
0.375048	-113.511	10.3533	185.442	11.2733
0.375256	-6.48198	10.3402	33.7604	11.2603
0.375465	25.5559	10.3273	-101.247	11.2473
0.375673	-108.328	10.3147	66.0072	11.2343
0.375882	33.4721	10.3024	-2.41712	11.2214
0.37609	-174.305	10.2903	-122.849	11.2084
0.376299	128.301	10.2785	159.749	11.1954
0.376507	-166.034	10.2671	-38.3369	11.1825
0.376716	27.2153	10.2559	-46.2153	11.1694
0.376924	15.236	10.2451	83.6874	11.1564
0.377133	3.55496	10.2345	-40.618	11.1433
0.377341	185.546	10.2244	-299.497	11.1302
0.37755	31.0775	10.2146	-40.9487	11.117
0.377758	51.9631	10.2051	121.468	11.1037
0.377967	19.7694	10.196	90.2883	11.0903
0.378175	207.776	10.1874	290.757	11.0769
0.378384	107.841	10.1791	-118.307	11.0634
0.378592	-28.1054	10.1712	-109.162	11.0498

## Sheet: Figure4_withoutrho
structure_id	Gyration radius	N-C distance *10	nccontact	chi-squared
./mbprock_proc_snapshot_00000001	44.12	1032.9	0	47.968
./mbprock_proc_snapshot_00000002	44.111	1030.5	0	46.239
./mbprock_proc_snapshot_00000003	44.1075	1031.83	0	44.841
./mbprock_proc_snapshot_00000004	44.0845	1030.53	0	43.77
./mbprock_proc_snapshot_00000005	44.0378	1025.93	0	44.912
./mbprock_proc_snapshot_00000006	43.9827	1023.35	0	44.54
./mbprock_proc_snapshot_00000007	43.9223	1025.25	0	44.558
./mbprock_proc_snapshot_00000008	43.8407	1029.75	0	44.317
./mbprock_proc_snapshot_00000009	43.7592	1030.14	0	44.945
./mbprock_proc_snapshot_00000010	43.6772	1026.75	0	42.19
./mbprock_proc_snapshot_00000011	43.6092	1024.04	0	40.664
./mbprock_proc_snapshot_00000012	43.5256	1016.39	0	41.736
./mbprock_proc_snapshot_00000013	43.4392	1017.08	0	41.464
./mbprock_proc_snapshot_00000014	43.3377	1014.23	0	43.423
./mbprock_proc_snapshot_00000015	43.2596	1012.02	0	44.162
./mbprock_proc_snapshot_00000016	43.1965	1010.4	0	43.074
./mbprock_proc_snapshot_00000017	43.1432	1013.89	0	44.129
./mbprock_proc_snapshot_00000018	43.105	1009.48	0	42.749
./mbprock_proc_snapshot_00000019	43.0703	1009.28	0	42.379
./mbprock_proc_snapshot_00000020	43.0361	1009.38	0	41.373
./mbprock_proc_snapshot_00000021	42.9885	1002.83	0	41.476
./mbprock_proc_snapshot_00000022	42.9127	1004.18	0	40.633
./mbprock_proc_snapshot_00000023	42.839	1003.87	0	40.883
./mbprock_proc_snapshot_00000024	42.7777	992.595	0	42.023
./mbprock_proc_snapshot_00000025	42.7316	982.501	0	41.743
./mbprock_proc_snapshot_00000026	42.697	985.376	0	41.092
./mbprock_proc_snapshot_00000027	42.653	989.382	0	39.866
./mbprock_proc_snapshot_00000028	42.5862	980.234	0	39.021
./mbprock_proc_snapshot_00000029	42.5115	984.707	0	39.635
./mbprock_proc_snapshot_00000030	42.439	987.896	0	39.526
./mbprock_proc_snapshot_00000031	42.3445	993.149	0	40.18
./mbprock_proc_snapshot_00000032	42.2699	992.397	0	41.573
./mbprock_proc_snapshot_00000033	42.2156	993.391	0	41.118
./mbprock_proc_snapshot_00000034	42.1724	993.085	0	41.129
./mbprock_proc_snapshot_00000035	42.1283	991.782	0	41.523
./mbprock_proc_snapshot_00000036	42.0986	989.895	0	41.909
./mbprock_proc_snapshot_00000037	42.07	997.195	0	39.422
./mbprock_proc_snapshot_00000038	42.0421	1002.07	0	39.54
./mbprock_proc_snapshot_00000039	42.006	997.776	0	39.009
./mbprock_proc_snapshot_00000040	41.9715	997.11	0	38.087
./mbprock_proc_snapshot_00000041	41.933	986.214	0	37.584
./mbprock_proc_snapshot_00000042	41.8755	982.867	0	38.864
./mbprock_proc_snapshot_00000043	41.8089	973.521	0	40.101
./mbprock_proc_snapshot_00000044	41.7405	971.446	0	41.525
./mbprock_proc_snapshot_00000045	41.6715	969.525	0	42.038
./mbprock_proc_snapshot_00000046	41.6023	970.214	0	41.102
./mbprock_proc_snapshot_00000047	41.5141	968.489	0	40.668
./mbprock_proc_snapshot_00000048	41.4052	960.979	0	40.696
./mbprock_proc_snapshot_00000049	41.3253	955	0	40.851
./mbprock_proc_snapshot_00000050	41.2474	953.762	0	41.43
./mbprock_proc_snapshot_00000051	41.1769	948.181	0	41.893
./mbprock_proc_snapshot_00000052	41.1287	944.507	0	40.12
./mbprock_proc_snapshot_00000053	41.0965	938.699	0	42.31
./mbprock_proc_snapshot_00000054	41.0644	932.554	0	43.874
./mbprock_proc_snapshot_00000055	41.0411	930.513	0	45.491
./mbprock_proc_snapshot_00000056	41.0185	926.957	0	45.889
./mbprock_proc_snapshot_00000057	41.0068	921.284	0	42.839
./mbprock_proc_snapshot_00000058	41.005	917.43	0	43.092
./mbprock_proc_snapshot_00000059	40.9996	915.045	0	42.308
./mbprock_proc_snapshot_00000060	40.9965	913	0	43.16
./mbprock_proc_snapshot_00000061	41.0038	909.796	0	42.248
./mbprock_proc_snapshot_00000062	40.9912	907.725	0	43.591
./mbprock_proc_snapshot_00000063	40.9849	905.826	0	42.209
./mbprock_proc_snapshot_00000064	40.9942	903.926	0	41.745
./mbprock_proc_snapshot_00000065	41.0232	901.544	0	40.471
./mbprock_proc_snapshot_00000066	41.0793	902.981	0	38.869
./mbprock_proc_snapshot_00000067	41.1149	899.515	0	38.49
./mbprock_proc_snapshot_00000068	41.1334	897.299	0	37.578
./mbprock_proc_snapshot_00000069	41.1417	893.304	0	38.668
./mbprock_proc_snapshot_00000070	41.1516	889.064	0	39.144
./mbprock_proc_snapshot_00000071	41.1601	886.73	0	38.552
./mbprock_proc_snapshot_00000072	41.1615	885.584	0	39.691
./mbprock_proc_snapshot_00000073	41.1453	885.779	0	38.733
./mbprock_proc_snapshot_00000074	41.1482	888.327	0	37.183
./mbprock_proc_snapshot_00000075	41.1499	881.755	0	36.163
./mbprock_proc_snapshot_00000076	41.1491	878.393	0	38.726
./mbprock_proc_snapshot_00000077	41.1502	878.197	0	40.628
./mbprock_proc_snapshot_00000078	41.1482	877.808	0	41.904
./mbprock_proc_snapshot_00000079	41.1475	878.257	0	43.204
./mbprock_proc_snapshot_00000080	41.1593	871.169	0	43.718
./mbprock_proc_snapshot_00000081	41.164	867.489	0	42.981
./mbprock_proc_snapshot_00000082	41.1692	866.458	0	44.924
./mbprock_proc_snapshot_00000083	41.1723	867.627	0	45.699
./mbprock_proc_snapshot_00000084	41.1725	870.316	0	45.511
./mbprock_proc_snapshot_00000085	41.1524	869.574	0	45.531
./mbprock_proc_snapshot_00000086	41.1186	869.021	0	45.385
./mbprock_proc_snapshot_00000087	41.0748	862.887	0	44.357
./mbprock_proc_snapshot_00000088	41.0092	851.172	0	43.272
./mbprock_proc_snapshot_00000089	40.9412	842.109	0	41.876
./mbprock_proc_snapshot_00000090	40.8675	845.948	0	40.288
./mbprock_proc_snapshot_00000091	40.7939	847.813	0	39.812
./mbprock_proc_snapshot_00000092	40.7154	849.563	0	38.952
./mbprock_proc_snapshot_00000093	40.6385	854.324	0	40.299
./mbprock_proc_snapshot_00000094	40.5758	853.821	0	42.539
./mbprock_proc_snapshot_00000095	40.5168	848.357	0	42.055
./mbprock_proc_snapshot_00000096	40.4561	849.455	0	39.908
./mbprock_proc_snapshot_00000097	40.3686	856.122	0	40.583
./mbprock_proc_snapshot_00000098	40.2754	858.957	0	40.562
./mbprock_proc_snapshot_00000099	40.1836	863.955	0	38.334
./mbprock_proc_snapshot_00000100	40.097	859.689	0	38.888
./mbprock_proc_snapshot_00000101	40.0132	860.583	0	38.117
./mbprock_proc_snapshot_00000102	39.9263	859.608	0	35.762
./mbprock_proc_snapshot_00000103	39.8613	860.489	0	35.366
./mbprock_proc_snapshot_00000104	39.8221	859.573	0	36.418
./mbprock_proc_snapshot_00000105	39.7909	853.785	0	37.499
./mbprock_proc_snapshot_00000106	39.7664	852.954	0	36.538
./mbprock_proc_snapshot_00000107	39.7322	852.718	0	36.66
./mbprock_proc_snapshot_00000108	39.6989	858.371	0	38.115
./mbprock_proc_snapshot_00000109	39.6735	859.71	0	36.741
./mbprock_proc_snapshot_00000110	39.648	869.805	0	37.67
./mbprock_proc_snapshot_00000111	39.6077	873.586	0	38.023
./mbprock_proc_snapshot_00000112	39.5933	874.649	0	37.23
./mbprock_proc_snapshot_00000113	39.5801	875.99	0	35.297
./mbprock_proc_snapshot_00000114	39.5781	874.875	0	34.439
./mbprock_proc_snapshot_00000115	39.5648	868.116	0	32.195
./mbprock_proc_snapshot_00000116	39.5556	868.847	0	32.7
./mbprock_proc_snapshot_00000117	39.5535	874.533	0	32.707
./mbprock_proc_snapshot_00000118	39.5715	884.03	0	35.589
./mbprock_proc_snapshot_00000119	39.5963	884.874	0	38.85
./mbprock_proc_snapshot_00000120	39.608	885.674	0	40.571
./mbprock_proc_snapshot_00000121	39.5995	885.005	0	41.881
./mbprock_proc_snapshot_00000122	39.5673	883.595	0	42.424
./mbprock_proc_snapshot_00000123	39.5176	879.446	0	42.708
./mbprock_proc_snapshot_00000124	39.4611	875.276	0	43.477
./mbprock_proc_snapshot_00000125	39.3958	873.625	0	44.813
./mbprock_proc_snapshot_00000126	39.3345	872.046	0	45.059
./mbprock_proc_snapshot_00000127	39.2657	871.8	0	46.093
./mbprock_proc_snapshot_00000128	39.1902	866.009	0	47.038
./mbprock_proc_snapshot_00000129	39.1307	865.669	0	47.125
./mbprock_proc_snapshot_00000130	39.0716	868.194	0	46.994
./mbprock_proc_snapshot_00000131	39.0145	866.642	0	46.689
./mbprock_proc_snapshot_00000132	38.9653	861.296	0	44.83
./mbprock_proc_snapshot_00000133	38.9196	861.87	0	44.697
./mbprock_proc_snapshot_00000134	38.8648	860.561	0	42.969
./mbprock_proc_snapshot_00000135	38.8152	856.904	0	44.069
./mbprock_proc_snapshot_00000136	38.7645	857.312	0	44.87
./mbprock_proc_snapshot_00000137	38.7211	858.275	0	46.189
./mbprock_proc_snapshot_00000138	38.6907	856.778	0	44.402
./mbprock_proc_snapshot_00000139	38.677	858.04	0	43.728
./mbprock_proc_snapshot_00000140	38.6697	852.271	0	44.122
./mbprock_proc_snapshot_00000141	38.6732	851.276	0	44.035
./mbprock_proc_snapshot_00000142	38.6676	849.246	0	42.431
./mbprock_proc_snapshot_00000143	38.6649	847.847	0	40.174
./mbprock_proc_snapshot_00000144	38.6784	846.963	0	40.336
./mbprock_proc_snapshot_00000145	38.6834	848.08	0	39.189
./mbprock_proc_snapshot_00000146	38.6766	850.894	0	39.35
./mbprock_proc_snapshot_00000147	38.6594	850.858	0	38.859
./mbprock_proc_snapshot_00000148	38.6424	851.961	0	37.413
./mbprock_proc_snapshot_00000149	38.6242	850.095	0	38.742
./mbprock_proc_snapshot_00000150	38.6178	850.122	0	39.121
./mbprock_proc_snapshot_00000151	38.6137	854.181	0	38.913
./mbprock_proc_snapshot_00000152	38.6073	856.993	0	39.349
./mbprock_proc_snapshot_00000153	38.5935	857.283	0	39.211
./mbprock_proc_snapshot_00000154	38.5761	858.547	0	38.615
./mbprock_proc_snapshot_00000155	38.5457	858.811	0	38.99
./mbprock_proc_snapshot_00000156	38.5209	859.901	0	39.217
./mbprock_proc_snapshot_00000157	38.511	856.326	0	39.517
./mbprock_proc_snapshot_00000158	38.4881	855.023	0	41.651
./mbprock_proc_snapshot_00000159	38.4745	852.504	0	43.509
./mbprock_proc_snapshot_00000160	38.4654	849.421	0	46.023
./mbprock_proc_snapshot_00000161	38.4623	849.29	0	46.941
./mbprock_proc_snapshot_00000162	38.4461	847.429	0	47.471
./mbprock_proc_snapshot_00000163	38.4292	846.084	0	46.227
./mbprock_proc_snapshot_00000164	38.4199	845.343	0	46.302
./mbprock_proc_snapshot_00000165	38.4114	848.786	0	46.799
./mbprock_proc_snapshot_00000166	38.4181	848.627	0	48.663
./mbprock_proc_snapshot_00000167	38.4316	848.237	0	47.493
./mbprock_proc_snapshot_00000168	38.4391	846.931	0	46.754
./mbprock_proc_snapshot_00000169	38.4522	844.589	0	44.884
./mbprock_proc_snapshot_00000170	38.4531	842.902	0	43.804
./mbprock_proc_snapshot_00000171	38.4528	841.804	0	40.928
./mbprock_proc_snapshot_00000172	38.4581	844.519	0	39.371
./mbprock_proc_snapshot_00000173	38.4596	850.269	0	40.691
./mbprock_proc_snapshot_00000174	38.4593	844.739	0	41.053
./mbprock_proc_snapshot_00000175	38.4561	846.436	0	44.27
./mbprock_proc_snapshot_00000176	38.4549	847.631	0	46.08
./mbprock_proc_snapshot_00000177	38.4531	851.093	0	46.116
./mbprock_proc_snapshot_00000178	38.4375	851.233	0	46.036
./mbprock_proc_snapshot_00000179	38.4019	849.546	0	45.109
./mbprock_proc_snapshot_00000180	38.3567	846.003	0	43.702
./mbprock_proc_snapshot_00000181	38.3202	842.234	0	44.066
./mbprock_proc_snapshot_00000182	38.2924	841.148	0	41.653
./mbprock_proc_snapshot_00000183	38.2886	838.969	0	39.058
./mbprock_proc_snapshot_00000184	38.2566	836.455	0	36.609
./mbprock_proc_snapshot_00000185	38.2047	831.027	0	35.657
./mbprock_proc_snapshot_00000186	38.1446	829.508	0	35.817
./mbprock_proc_snapshot_00000187	38.0898	828.802	0	38.372
./mbprock_proc_snapshot_00000188	38.0395	831.763	0	41.456
./mbprock_proc_snapshot_00000189	37.9819	829.225	0	42.6
./mbprock_proc_snapshot_00000190	37.9491	828.665	0	42.506
./mbprock_proc_snapshot_00000191	37.9232	827.368	0	41.831
./mbprock_proc_snapshot_00000192	37.8835	825.103	0	41.468
./mbprock_proc_snapshot_00000193	37.8511	823.725	0	40.199
./mbprock_proc_snapshot_00000194	37.8519	819.031	0	40.131
./mbprock_proc_snapshot_00000195	37.8522	816.442	0	40.349
./mbprock_proc_snapshot_00000196	37.8639	812.629	0	37.202
./mbprock_proc_snapshot_00000197	37.8833	810.945	0	37.692
./mbprock_proc_snapshot_00000198	37.9226	809.023	0	36.476
./mbprock_proc_snapshot_00000199	37.958	807.686	0	34.784
./mbprock_proc_snapshot_00000200	37.9684	806.85	0	34.139
./mbprock_proc_snapshot_00000201	37.9282	805.527	0	32.816
./mbprock_proc_snapshot_00000202	37.9103	805.575	0	31.727
./mbprock_proc_snapshot_00000203	37.8378	806.849	0	38.515
./mbprock_proc_snapshot_00000204	37.72	809.27	0	44.761
./mbprock_proc_snapshot_00000205	37.5572	812.656	0	47.307
./mbprock_proc_snapshot_00000206	37.3195	815.245	0	43.893
./mbprock_proc_snapshot_00000207	37.0175	816.481	0	44.087
./mbprock_proc_snapshot_00000208	36.7295	814.771	0	43.41
./mbprock_proc_snapshot_00000209	36.4675	808.991	0	43.098
./mbprock_proc_snapshot_00000210	36.2104	810.238	0	41.91
./mbprock_proc_snapshot_00000211	35.9829	810.199	0	46.254
./mbprock_proc_snapshot_00000212	35.7861	803.169	0	44.676
./mbprock_proc_snapshot_00000213	35.6303	794.596	0	43.361
./mbprock_proc_snapshot_00000214	35.5011	789.062	0	41.179
./mbprock_proc_snapshot_00000215	35.3708	787.772	0	39.582
./mbprock_proc_snapshot_00000216	35.2973	785.127	0	39.874
./mbprock_proc_snapshot_00000217	35.2974	785.312	0	41.612
./mbprock_proc_snapshot_00000218	35.2969	785.284	0	43.553
./mbprock_proc_snapshot_00000219	35.2816	785.223	0	43.596
./mbprock_proc_snapshot_00000220	35.2595	785.033	0	45.323
./mbprock_proc_snapshot_00000221	35.248	785.123	0	47.886
./mbprock_proc_snapshot_00000222	35.2991	783.612	0	39.785
./mbprock_proc_snapshot_00000223	35.3802	778.099	0	35.36
./mbprock_proc_snapshot_00000224	35.4228	774.523	0	36.692
./mbprock_proc_snapshot_00000225	35.4083	774.363	0	37.255
./mbprock_proc_snapshot_00000226	35.3956	774.27	0	41.358
./mbprock_proc_snapshot_00000227	35.3947	772.732	0	39.606
./mbprock_proc_snapshot_00000228	35.3912	779.115	0	39.153
./mbprock_proc_snapshot_00000229	35.3422	780.981	0	40.088
./mbprock_proc_snapshot_00000230	35.2659	788.502	0	43.022
./mbprock_proc_snapshot_00000231	35.1836	783.581	0	39.624
./mbprock_proc_snapshot_00000232	35.0607	784.483	0	31.73
./mbprock_proc_snapshot_00000233	34.7485	783.758	0	33.676
./mbprock_proc_snapshot_00000234	34.3561	773.795	0	40.496
./mbprock_proc_snapshot_00000235	33.9523	766.031	0	43.816
./mbprock_proc_snapshot_00000236	33.6217	753.519	0	41
./mbprock_proc_snapshot_00000237	33.3345	736.153	0	38.571
./mbprock_proc_snapshot_00000238	33.1022	731.029	0	38.773
./mbprock_proc_snapshot_00000239	32.8901	724.216	0	38.399
./mbprock_proc_snapshot_00000240	32.6678	717.79	0	39.75
./mbprock_proc_snapshot_00000241	32.4323	722.931	0	38.472
./mbprock_proc_snapshot_00000242	32.2256	721.91	0	37.814
./mbprock_proc_snapshot_00000243	32.068	716.273	0	37.564
./mbprock_proc_snapshot_00000244	31.9405	713.887	0	34.628
./mbprock_proc_snapshot_00000245	31.8266	709.133	0	33.059
./mbprock_proc_snapshot_00000246	31.7172	707.915	0	31.676
./mbprock_proc_snapshot_00000247	31.6428	707.902	0	30.275
./mbprock_proc_snapshot_00000248	31.5637	702.064	0	30.428
./mbprock_proc_snapshot_00000249	31.4952	698.706	0	29.979
./mbprock_proc_snapshot_00000250	31.4261	698.892	0	29.84
./mbprock_proc_snapshot_00000251	31.3737	707.43	0	30.525
./mbprock_proc_snapshot_00000252	31.3076	704.989	0	30.708
./mbprock_proc_snapshot_00000253	31.2355	694.209	0	31.775
./mbprock_proc_snapshot_00000254	31.1975	687.235	0	32.029
./mbprock_proc_snapshot_00000255	31.1957	684.396	0	31.994
./mbprock_proc_snapshot_00000256	31.1942	684.38	0	32.277
./mbprock_proc_snapshot_00000257	31.1868	693.611	0	33.736
./mbprock_proc_snapshot_00000258	31.1736	701.951	0	36.125
./mbprock_proc_snapshot_00000259	31.1712	709.371	0	35.855
./mbprock_proc_snapshot_00000260	31.1855	707.049	0	36.153
./mbprock_proc_snapshot_00000261	31.2114	705.945	0	34.477
./mbprock_proc_snapshot_00000262	31.2327	705.906	0	32.801
./mbprock_proc_snapshot_00000263	31.2405	703.253	0	30.539
./mbprock_proc_snapshot_00000264	31.2317	705.467	0	28.856
./mbprock_proc_snapshot_00000265	31.2167	710.618	0	27.897
./mbprock_proc_snapshot_00000266	31.1873	702.23	0	26.956
./mbprock_proc_snapshot_00000267	31.1544	694.983	0	27.94
./mbprock_proc_snapshot_00000268	31.1262	691.153	0	28.028
./mbprock_proc_snapshot_00000269	31.1211	686.821	0	27.98
./mbprock_proc_snapshot_00000270	31.1265	684.071	0	27.808
./mbprock_proc_snapshot_00000271	31.1328	677.65	0	27.559
./mbprock_proc_snapshot_00000272	31.1235	676.942	0	25.955
./mbprock_proc_snapshot_00000273	31.1006	672.584	0	27.648
./mbprock_proc_snapshot_00000274	31.0887	673.662	0	29.123
./mbprock_proc_snapshot_00000275	31.0704	672.577	0	28.655
./mbprock_proc_snapshot_00000276	31.033	670.42	0	28.491
./mbprock_proc_snapshot_00000277	30.9895	671.926	0	28.718
./mbprock_proc_snapshot_00000278	30.9585	668.302	0	26.586
./mbprock_proc_snapshot_00000279	30.9505	661.985	0	25.095
./mbprock_proc_snapshot_00000280	30.9523	656.59	0	24.861
./mbprock_proc_snapshot_00000281	30.9609	657.098	0	24.939
./mbprock_proc_snapshot_00000282	30.9545	658.439	0	24.519
./mbprock_proc_snapshot_00000283	30.9292	658.026	0	24.524
./mbprock_proc_snapshot_00000284	30.8939	653.418	0	23.881
./mbprock_proc_snapshot_00000285	30.8285	647.573	0	24.283
./mbprock_proc_snapshot_00000286	30.748	646.162	0	24.913
./mbprock_proc_snapshot_00000287	30.6711	640.63	0	25.143
./mbprock_proc_snapshot_00000288	30.5952	639.232	0	26.164
./mbprock_proc_snapshot_00000289	30.5297	641.833	0	26.271
./mbprock_proc_snapshot_00000290	30.4766	643.281	0	25.452
./mbprock_proc_snapshot_00000291	30.4266	636.997	0	26.349
./mbprock_proc_snapshot_00000292	30.3915	635.769	0	26.313
./mbprock_proc_snapshot_00000293	30.3659	626.757	0	26.655
./mbprock_proc_snapshot_00000294	30.3479	627.216	0	26.441
./mbprock_proc_snapshot_00000295	30.3224	631.498	0	27.464
./mbprock_proc_snapshot_00000296	30.3152	632.883	0	27.703
./mbprock_proc_snapshot_00000297	30.3209	638.971	0	28.591
./mbprock_proc_snapshot_00000298	30.3219	637.25	0	30.654
./mbprock_proc_snapshot_00000299	30.3222	638.319	0	29.474
./mbprock_proc_snapshot_00000300	30.3499	636.418	0	29.51
./mbprock_proc_snapshot_00000301	30.3753	632.819	0	28.101
./mbprock_proc_snapshot_00000302	30.3902	632.296	0	28.792
./mbprock_proc_snapshot_00000303	30.3953	629.75	0	29.962
./mbprock_proc_snapshot_00000304	30.4098	630.931	0	31.011
./mbprock_proc_snapshot_00000305	30.4077	631.691	0	30.84
./mbprock_proc_snapshot_00000306	30.4161	633.33	0	30.563
./mbprock_proc_snapshot_00000307	30.4203	631.29	0	31.088
./mbprock_proc_snapshot_00000308	30.4357	628.706	0	30.041
./mbprock_proc_snapshot_00000309	30.475	630.421	0	28.613
./mbprock_proc_snapshot_00000310	30.5153	633.061	0	27.66
./mbprock_proc_snapshot_00000311	30.5748	634.315	0	27.844
./mbprock_proc_snapshot_00000312	30.6243	635.346	0	28.998
./mbprock_proc_snapshot_00000313	30.6731	635.436	0	29.825
./mbprock_proc_snapshot_00000314	30.711	632.516	0	29.95
./mbprock_proc_snapshot_00000315	30.755	629.439	0	30.975
./mbprock_proc_snapshot_00000316	30.7901	628.136	0	30.898
./mbprock_proc_snapshot_00000317	30.8193	626.409	0	29.991
./mbprock_proc_snapshot_00000318	30.8361	627.789	0	31.645
./mbprock_proc_snapshot_00000319	30.8386	627.098	0	30.941
./mbprock_proc_snapshot_00000320	30.8579	628.216	0	31.197
./mbprock_proc_snapshot_00000321	30.8881	629.734	0	30.553
./mbprock_proc_snapshot_00000322	30.9194	629.289	0	30.678
./mbprock_proc_snapshot_00000323	30.9588	629.031	0	30.046
./mbprock_proc_snapshot_00000324	30.9887	629.744	0	29.956
./mbprock_proc_snapshot_00000325	31.0136	625.219	0	29.704
./mbprock_proc_snapshot_00000326	31.0299	621.095	0	29.813
./mbprock_proc_snapshot_00000327	31.018	619.324	0	28.948
./mbprock_proc_snapshot_00000328	31.0032	623.78	0	29.728
./mbprock_proc_snapshot_00000329	30.9936	629.911	0	30.021
./mbprock_proc_snapshot_00000330	30.9996	631.165	0	30.188
./mbprock_proc_snapshot_00000331	30.9998	632.36	0	32.173
./mbprock_proc_snapshot_00000332	30.9874	632.293	0	32.285
./mbprock_proc_snapshot_00000333	30.9727	637.623	0	33.279
./mbprock_proc_snapshot_00000334	30.9721	637.387	0	32.387
./mbprock_proc_snapshot_00000335	30.9831	642.722	0	33.423
./mbprock_proc_snapshot_00000336	30.9982	643.875	0	33.287
./mbprock_proc_snapshot_00000337	31.0066	645.222	0	32.412
./mbprock_proc_snapshot_00000338	31.0003	643.838	0	31.11
./mbprock_proc_snapshot_00000339	30.9881	639.274	0	31.197
./mbprock_proc_snapshot_00000340	30.9741	638.103	0	32.945
./mbprock_proc_snapshot_00000341	30.9508	637.751	0	34.097
./mbprock_proc_snapshot_00000342	30.9305	637.915	0	32.763
./mbprock_proc_snapshot_00000343	30.9063	637.045	0	32.452
./mbprock_proc_snapshot_00000344	30.8944	637.463	0	32.544
./mbprock_proc_snapshot_00000345	30.8644	633.35	0	33.567
./mbprock_proc_snapshot_00000346	30.8389	628.861	0	34.793
./mbprock_proc_snapshot_00000347	30.8162	627.439	0	35.783
./mbprock_proc_snapshot_00000348	30.8032	625.076	0	35.437
./mbprock_proc_snapshot_00000349	30.7785	628.286	0	36.091
./mbprock_proc_snapshot_00000350	30.7558	625.222	0	35.108
./mbprock_proc_snapshot_00000351	30.7299	620.367	0	35.852
./mbprock_proc_snapshot_00000352	30.7068	617.17	0	37.099
./mbprock_proc_snapshot_00000353	30.6911	619.188	0	39.227
./mbprock_proc_snapshot_00000354	30.6985	622.069	0	40.113
./mbprock_proc_snapshot_00000355	30.6989	616.195	0	40.205
./mbprock_proc_snapshot_00000356	30.6715	612.953	0	42.55
./mbprock_proc_snapshot_00000357	30.6154	612.105	0	43.536
./mbprock_proc_snapshot_00000358	30.5384	613.484	0	43.043
./mbprock_proc_snapshot_00000359	30.4615	610.238	0	41.302
./mbprock_proc_snapshot_00000360	30.3989	608.146	0	40.553
./mbprock_proc_snapshot_00000361	30.3556	607.122	0	39.126
./mbprock_proc_snapshot_00000362	30.3256	606.67	0	36.904
./mbprock_proc_snapshot_00000363	30.2981	604.421	0	34.969
./mbprock_proc_snapshot_00000364	30.2727	599.024	0	34.798
./mbprock_proc_snapshot_00000365	30.2361	596.333	0	33.884
./mbprock_proc_snapshot_00000366	30.1844	593.543	0	33.406
./mbprock_proc_snapshot_00000367	30.1154	590.87	0	34.405
./mbprock_proc_snapshot_00000368	30.0325	592.421	0	34.923
./mbprock_proc_snapshot_00000369	29.9592	588.638	0	34.927
./mbprock_proc_snapshot_00000370	29.884	588.613	0	34.883
./mbprock_proc_snapshot_00000371	29.8184	585.615	0	33.948
./mbprock_proc_snapshot_00000372	29.73	582.455	0	32.284
./mbprock_proc_snapshot_00000373	29.639	575.202	0	33.112
./mbprock_proc_snapshot_00000374	29.5862	570.407	0	32.936
./mbprock_proc_snapshot_00000375	29.5679	567.702	0	31.621
./mbprock_proc_snapshot_00000376	29.5673	566.708	0	31.194
./mbprock_proc_snapshot_00000377	29.5725	564.707	0	30.271
./mbprock_proc_snapshot_00000378	29.5724	560.909	0	31.686
./mbprock_proc_snapshot_00000379	29.5451	562.807	0	30.263
./mbprock_proc_snapshot_00000380	29.5207	563.849	0	31.919
./mbprock_proc_snapshot_00000381	29.5145	562.563	0	30.641
./mbprock_proc_snapshot_00000382	29.532	562.246	0	30.318
./mbprock_proc_snapshot_00000383	29.5544	561.157	0	28.664
./mbprock_proc_snapshot_00000384	29.5812	557.214	0	28.837
./mbprock_proc_snapshot_00000385	29.6229	558.835	0	29.072
./mbprock_proc_snapshot_00000386	29.6552	554.246	0	29.61
./mbprock_proc_snapshot_00000387	29.6833	554.396	0	28.748
./mbprock_proc_snapshot_00000388	29.7049	561.88	0	28.697
./mbprock_proc_snapshot_00000389	29.7064	560.661	0	29.506
./mbprock_proc_snapshot_00000390	29.7006	561.321	0	29.126
./mbprock_proc_snapshot_00000391	29.6859	562.031	0	27.523
./mbprock_proc_snapshot_00000392	29.6553	555.18	0	27.821
./mbprock_proc_snapshot_00000393	29.622	563.375	0	29.679
./mbprock_proc_snapshot_00000394	29.5894	557.38	0	30.634
./mbprock_proc_snapshot_00000395	29.5734	563.88	0	30.976
./mbprock_proc_snapshot_00000396	29.5625	569.863	0	30.746
./mbprock_proc_snapshot_00000397	29.5524	566.382	0	31.11
./mbprock_proc_snapshot_00000398	29.5502	569.075	0	29.69
./mbprock_proc_snapshot_00000399	29.5591	570.307	0	29.315
./mbprock_proc_snapshot_00000400	29.5658	568.558	0	28.184
./mbprock_proc_snapshot_00000401	29.5767	573.452	0	27.285
./mbprock_proc_snapshot_00000402	29.6062	573.897	0	27.738
./mbprock_proc_snapshot_00000403	29.6489	572.441	0	28.472
./mbprock_proc_snapshot_00000404	29.6867	576.331	0	29.039
./mbprock_proc_snapshot_00000405	29.723	576.497	0	29.495
./mbprock_proc_snapshot_00000406	29.7802	572.171	0	29.049
./mbprock_proc_snapshot_00000407	29.8492	574.007	0	27.683
./mbprock_proc_snapshot_00000408	29.9021	575.198	0	27.455
./mbprock_proc_snapshot_00000409	29.9409	573.712	0	27.544
./mbprock_proc_snapshot_00000410	29.9835	572.597	0	28.916
./mbprock_proc_snapshot_00000411	30.0186	569.277	0	30.084
./mbprock_proc_snapshot_00000412	30.057	569.754	0	30.716
./mbprock_proc_snapshot_00000413	30.1079	571.304	0	31.181
./mbprock_proc_snapshot_00000414	30.1644	568.451	0	29.943
./mbprock_proc_snapshot_00000415	30.2323	565.855	0	31.641
./mbprock_proc_snapshot_00000416	30.2927	568.369	0	30.838
./mbprock_proc_snapshot_00000417	30.352	566.258	0	30.884
./mbprock_proc_snapshot_00000418	30.4029	568.936	0	30.335
./mbprock_proc_snapshot_00000419	30.44	574.121	0	29.131
./mbprock_proc_snapshot_00000420	30.4707	577.234	0	28.211
./mbprock_proc_snapshot_00000421	30.4859	576.726	0	28.217
./mbprock_proc_snapshot_00000422	30.477	577.631	0	30.168
./mbprock_proc_snapshot_00000423	30.448	578.606	0	30.127
./mbprock_proc_snapshot_00000424	30.4108	581.017	0	31.363
./mbprock_proc_snapshot_00000425	30.3904	582.4	0	31.964
./mbprock_proc_snapshot_00000426	30.3715	585.811	0	31.122
./mbprock_proc_snapshot_00000427	30.3554	589.066	0	31.649
./mbprock_proc_snapshot_00000428	30.3389	593.446	0	30.663
./mbprock_proc_snapshot_00000429	30.2935	593.772	0	30.672
./mbprock_proc_snapshot_00000430	30.2272	589.527	0	31.135
./mbprock_proc_snapshot_00000431	30.1706	589.483	0	31.631
./mbprock_proc_snapshot_00000432	30.0943	584.871	0	31.511
./mbprock_proc_snapshot_00000433	29.9816	580.006	0	31.638
./mbprock_proc_snapshot_00000434	29.8639	577.618	0	31.156
./mbprock_proc_snapshot_00000435	29.7574	572.56	0	29.581
./mbprock_proc_snapshot_00000436	29.6694	569.204	0	30.136
./mbprock_proc_snapshot_00000437	29.5863	569.301	0	29.58
./mbprock_proc_snapshot_00000438	29.5128	569.97	0	31.259
./mbprock_proc_snapshot_00000439	29.4409	567.635	0	29.115
./mbprock_proc_snapshot_00000440	29.3644	564.225	0	29.338
./mbprock_proc_snapshot_00000441	29.2639	566.816	0	27.832
./mbprock_proc_snapshot_00000442	29.1608	564.741	0	28.767
./mbprock_proc_snapshot_00000443	29.0659	560.585	0	28.553
./mbprock_proc_snapshot_00000444	28.9927	557.844	0	26.581
./mbprock_proc_snapshot_00000445	28.92	554.145	0	29.372
./mbprock_proc_snapshot_00000446	28.8296	551.604	0	31.067
./mbprock_proc_snapshot_00000447	28.739	548.8	0	31.709
./mbprock_proc_snapshot_00000448	28.6733	547.299	0	31.18
./mbprock_proc_snapshot_00000449	28.6171	544.557	0	32.923
./mbprock_proc_snapshot_00000450	28.551	542.898	0	35.043
./mbprock_proc_snapshot_00000451	28.5047	543.476	0	35.608
./mbprock_proc_snapshot_00000452	28.4818	548.782	0	33.848
./mbprock_proc_snapshot_00000453	28.4626	552.587	0	34.813
./mbprock_proc_snapshot_00000454	28.4234	555.757	0	36.688
./mbprock_proc_snapshot_00000455	28.3747	556.838	0	38.441
./mbprock_proc_snapshot_00000456	28.316	554.68	0	38.625
./mbprock_proc_snapshot_00000457	28.2551	551.821	0	39.478
./mbprock_proc_snapshot_00000458	28.2228	552.635	0	38.998
./mbprock_proc_snapshot_00000459	28.1789	554.058	0	39.076
./mbprock_proc_snapshot_00000460	28.1348	547.547	0	39.883
./mbprock_proc_snapshot_00000461	28.0974	542.636	0	40.483
./mbprock_proc_snapshot_00000462	28.0612	540.069	0	40.659
./mbprock_proc_snapshot_00000463	28.0268	537.765	0	40.338
./mbprock_proc_snapshot_00000464	27.9844	534.806	0	41.656
./mbprock_proc_snapshot_00000465	27.95	533.833	0	43.617
./mbprock_proc_snapshot_00000466	27.9226	531.571	0	45.66
./mbprock_proc_snapshot_00000467	27.8701	531.042	0	46.416
./mbprock_proc_snapshot_00000468	27.8022	531.376	0	46.888
./mbprock_proc_snapshot_00000469	27.73	528.326	0	45.614
./mbprock_proc_snapshot_00000470	27.6574	522.932	0	44.943
./mbprock_proc_snapshot_00000471	27.6028	523.02	0	44.887
./mbprock_proc_snapshot_00000472	27.546	522.29	0	45.777
./mbprock_proc_snapshot_00000473	27.4961	521.221	0	45.884
./mbprock_proc_snapshot_00000474	27.445	520.69	0	43.946
./mbprock_proc_snapshot_00000475	27.3871	522.026	0	43.912
./mbprock_proc_snapshot_00000476	27.3281	519.719	0	43.167
./mbprock_proc_snapshot_00000477	27.2767	517.577	0	42.777
./mbprock_proc_snapshot_00000478	27.237	518.85	0	40.956
./mbprock_proc_snapshot_00000479	27.2077	520.373	0	39.873
./mbprock_proc_snapshot_00000480	27.171	518.733	0	38.773
./mbprock_proc_snapshot_00000481	27.126	517.383	0	37.719
./mbprock_proc_snapshot_00000482	27.1034	519.721	0	36.137
./mbprock_proc_snapshot_00000483	27.0872	518.419	0	36.416
./mbprock_proc_snapshot_00000484	27.0631	517.714	0	34.989
./mbprock_proc_snapshot_00000485	27.0282	516.68	0	33.725
./mbprock_proc_snapshot_00000486	26.9839	515.198	0	33.41
./mbprock_proc_snapshot_00000487	26.9522	516.091	0	33.099
./mbprock_proc_snapshot_00000488	26.9128	513.911	0	32.104
./mbprock_proc_snapshot_00000489	26.8636	512.756	0	31.121
./mbprock_proc_snapshot_00000490	26.8136	513.631	0	30.887
./mbprock_proc_snapshot_00000491	26.7438	509.71	0	31.837
./mbprock_proc_snapshot_00000492	26.6868	502.84	0	32.31
./mbprock_proc_snapshot_00000493	26.6343	494.199	0	32.345
./mbprock_proc_snapshot_00000494	26.5766	489.388	0	31.533
./mbprock_proc_snapshot_00000495	26.5221	487.114	0	31.851
./mbprock_proc_snapshot_00000496	26.4821	486.468	0	32.926
./mbprock_proc_snapshot_00000497	26.4561	487.249	0	32.182
./mbprock_proc_snapshot_00000498	26.4408	486.424	0	32.456
./mbprock_proc_snapshot_00000499	26.4212	489.63	0	33.124
./mbprock_proc_snapshot_00000500	26.407	490.988	0	31.541
./mbprock_proc_snapshot_00000501	26.3894	493.401	0	31.138
./mbprock_proc_snapshot_00000502	26.3557	490.99	0	31.744
./mbprock_proc_snapshot_00000503	26.3136	489.895	0	30.874
./mbprock_proc_snapshot_00000504	26.2758	485.035	0	30.94
./mbprock_proc_snapshot_00000505	26.246	480.742	0	30.398
./mbprock_proc_snapshot_00000506	26.2211	477.002	0	29.266
./mbprock_proc_snapshot_00000507	26.1961	477.103	0	29.266
./mbprock_proc_snapshot_00000508	26.1819	474.681	0	30.511
./mbprock_proc_snapshot_00000509	26.1879	474.258	0	30.47
./mbprock_proc_snapshot_00000510	26.1997	473.369	0	30.007
./mbprock_proc_snapshot_00000511	26.2288	472.236	0	29.671
./mbprock_proc_snapshot_00000512	26.265	469.64	0	28.113
./mbprock_proc_snapshot_00000513	26.3026	470.63	0	27.9
./mbprock_proc_snapshot_00000514	26.3404	473.376	0	28.621
./mbprock_proc_snapshot_00000515	26.3677	481.346	0	28.918
./mbprock_proc_snapshot_00000516	26.4062	484.679	0	28.24
./mbprock_proc_snapshot_00000517	26.4476	482.338	0	28.349
./mbprock_proc_snapshot_00000518	26.4981	485.456	0	27.61
./mbprock_proc_snapshot_00000519	26.5285	486.993	0	26.846
./mbprock_proc_snapshot_00000520	26.5532	486.827	0	26.669
./mbprock_proc_snapshot_00000521	26.5738	486.837	0	26.752
./mbprock_proc_snapshot_00000522	26.5831	486.205	0	27.887
./mbprock_proc_snapshot_00000523	26.5915	484.141	0	27.623
./mbprock_proc_snapshot_00000524	26.5997	484.372	0	28.155
./mbprock_proc_snapshot_00000525	26.5925	482.468	0	27.288
./mbprock_proc_snapshot_00000526	26.5906	479.123	0	27.894
./mbprock_proc_snapshot_00000527	26.5954	476.34	0	26.736
./mbprock_proc_snapshot_00000528	26.5899	478.196	0	26.132
./mbprock_proc_snapshot_00000529	26.5641	475.451	0	28.636
./mbprock_proc_snapshot_00000530	26.5296	469.867	0	28.3
./mbprock_proc_snapshot_00000531	26.4875	469.543	0	29.482
./mbprock_proc_snapshot_00000532	26.44	467.441	0	30.563
./mbprock_proc_snapshot_00000533	26.3941	463.824	0	32.157
./mbprock_proc_snapshot_00000534	26.3511	466.29	0	33.12
./mbprock_proc_snapshot_00000535	26.3275	466.252	0	34.415
./mbprock_proc_snapshot_00000536	26.3073	461.017	0	33.357
./mbprock_proc_snapshot_00000537	26.2798	454.596	0	32.592
./mbprock_proc_snapshot_00000538	26.2614	456.118	0	32.328
./mbprock_proc_snapshot_00000539	26.2336	459.456	0	33.176
./mbprock_proc_snapshot_00000540	26.1963	458.014	0	31.103
./mbprock_proc_snapshot_00000541	26.1544	454.65	0	30.738
./mbprock_proc_snapshot_00000542	26.1152	452.343	0	30.395
./mbprock_proc_snapshot_00000543	26.0703	446.878	0	30.326
./mbprock_proc_snapshot_00000544	26.0552	444.591	0	30.876
./mbprock_proc_snapshot_00000545	26.046	444.206	0	30.874
./mbprock_proc_snapshot_00000546	26.053	448.626	0	31.54
./mbprock_proc_snapshot_00000547	26.0835	455.246	0	31.308
./mbprock_proc_snapshot_00000548	26.1381	460.269	0	31.42
./mbprock_proc_snapshot_00000549	26.1931	461.409	0	31.317
./mbprock_proc_snapshot_00000550	26.2319	464.729	0	30.663
./mbprock_proc_snapshot_00000551	26.2488	467.084	0	30.398
./mbprock_proc_snapshot_00000552	26.2512	467.176	0	30.29
./mbprock_proc_snapshot_00000553	26.2589	468.256	0	30.289
./mbprock_proc_snapshot_00000554	26.2792	470.484	0	30.49
./mbprock_proc_snapshot_00000555	26.2863	471.882	0	30.949
./mbprock_proc_snapshot_00000556	26.2809	470.832	0	30.148
./mbprock_proc_snapshot_00000557	26.2362	470.547	0	30.827
./mbprock_proc_snapshot_00000558	26.1972	468.806	0	31.468
./mbprock_proc_snapshot_00000559	26.1517	466.656	0	32.072
./mbprock_proc_snapshot_00000560	26.1132	464.221	0	33.073
./mbprock_proc_snapshot_00000561	26.0983	465.204	0	33.994
./mbprock_proc_snapshot_00000562	26.0906	466.966	0	34.25
./mbprock_proc_snapshot_00000563	26.0631	462.89	0	32.967
./mbprock_proc_snapshot_00000564	26.0343	458.455	0	32.14
./mbprock_proc_snapshot_00000565	26.0245	454.053	0	32.253
./mbprock_proc_snapshot_00000566	26.0112	448.903	0	33.55
./mbprock_proc_snapshot_00000567	25.9852	445.664	0	35.427
./mbprock_proc_snapshot_00000568	25.9318	445.4	0	36.902
./mbprock_proc_snapshot_00000569	25.8729	446.996	0	40.253
./mbprock_proc_snapshot_00000570	25.8207	443.912	0	42.723
./mbprock_proc_snapshot_00000571	25.7878	442.434	0	41.423
./mbprock_proc_snapshot_00000572	25.746	431.863	0	43.146
./mbprock_proc_snapshot_00000573	25.6782	426.447	0	44.761
./mbprock_proc_snapshot_00000574	25.6018	422.908	0	46.36
./mbprock_proc_snapshot_00000575	25.5103	418.862	0	47.197
./mbprock_proc_snapshot_00000576	25.4091	417.223	0	45.9
./mbprock_proc_snapshot_00000577	25.3055	411.279	0	46.67
./mbprock_proc_snapshot_00000578	25.1978	402.927	0	45.885
./mbprock_proc_snapshot_00000579	25.1036	394.647	0	46.18
./mbprock_proc_snapshot_00000580	25.0056	387.169	0	45.233
./mbprock_proc_snapshot_00000581	25.0058	389.285	0	41.944
./mbprock_proc_snapshot_00000582	25.0495	399.028	0	42.747
./mbprock_proc_snapshot_00000583	25.1251	412.706	0	41.582
./mbprock_proc_snapshot_00000584	25.1858	415.554	0	42.243
./mbprock_proc_snapshot_00000585	25.2278	414.701	0	44.407
./mbprock_proc_snapshot_00000586	25.2495	418.221	0	47.15
./mbprock_proc_snapshot_00000587	25.2535	417.298	0	47.326
./mbprock_proc_snapshot_00000588	25.2533	409.743	0	46.094
./mbprock_proc_snapshot_00000589	25.2408	399.574	0	47.923
./mbprock_proc_snapshot_00000590	25.2089	411.299	0	46.808
./mbprock_proc_snapshot_00000591	25.1787	422.366	0	44.965
./mbprock_proc_snapshot_00000592	25.1358	424.238	0	43.907
./mbprock_proc_snapshot_00000593	25.0959	424.388	0	44.061
./mbprock_proc_snapshot_00000594	25.0635	424.648	0	42.445
./mbprock_proc_snapshot_00000595	25.0269	425.965	0	42.221
./mbprock_proc_snapshot_00000596	24.9707	425.666	0	42.554
./mbprock_proc_snapshot_00000597	24.8907	426.108	0	44.075
./mbprock_proc_snapshot_00000598	24.791	422.19	0	46.304
./mbprock_proc_snapshot_00000599	24.6962	415.329	0	47.094
./mbprock_proc_snapshot_00000600	24.6406	412.285	0	47.129
./mbprock_proc_snapshot_00000601	24.5808	408.181	0	45.545
./mbprock_proc_snapshot_00000602	24.5343	409.61	0	44.936
./mbprock_proc_snapshot_00000603	24.4927	416.44	0	44.156
./mbprock_proc_snapshot_00000604	24.4472	409.367	0	44.312
./mbprock_proc_snapshot_00000605	24.3969	399.159	0	44.494
./mbprock_proc_snapshot_00000606	24.3365	390.474	0	46.427
./mbprock_proc_snapshot_00000607	24.2853	384.994	0	46.853
./mbprock_proc_snapshot_00000608	24.2475	390.94	0	46.637
./mbprock_proc_snapshot_00000609	24.2251	396.803	0	49.291
./mbprock_proc_snapshot_00000610	24.2236	398.447	0	51.14
./mbprock_proc_snapshot_00000611	24.2417	396.166	0	52.115
./mbprock_proc_snapshot_00000612	24.2561	396.813	0	53.38
./mbprock_proc_snapshot_00000613	24.2843	392.497	0	54.678
./mbprock_proc_snapshot_00000614	24.3284	391.873	0	53.424
./mbprock_proc_snapshot_00000615	24.3843	396.247	0	52.164
./mbprock_proc_snapshot_00000616	24.4516	401.843	0	49.829
./mbprock_proc_snapshot_00000617	24.4989	402.618	0	48.413
./mbprock_proc_snapshot_00000618	24.5481	402.735	0	48.52
./mbprock_proc_snapshot_00000619	24.5942	399.527	0	50.045
./mbprock_proc_snapshot_00000620	24.6514	398.343	0	51.215
./mbprock_proc_snapshot_00000621	24.7137	393.371	0	50.334
./mbprock_proc_snapshot_00000622	24.7686	395.847	0	50.722
./mbprock_proc_snapshot_00000623	24.8292	402.435	0	49.711
./mbprock_proc_snapshot_00000624	24.8852	401.529	0	49.073
./mbprock_proc_snapshot_00000625	24.9334	403.757	0	49.349
./mbprock_proc_snapshot_00000626	24.9576	400.907	0	51.516
./mbprock_proc_snapshot_00000627	24.974	391.541	0	52.858
./mbprock_proc_snapshot_00000628	24.9911	398.93	0	52.027
./mbprock_proc_snapshot_00000629	25.0138	410.801	0	51.682
./mbprock_proc_snapshot_00000630	25.0308	411.873	0	51.374
./mbprock_proc_snapshot_00000631	25.0427	412.784	0	50.874
./mbprock_proc_snapshot_00000632	25.0389	411.056	0	51.283
./mbprock_proc_snapshot_00000633	25.0133	411.721	0	52.068
./mbprock_proc_snapshot_00000634	25.0012	409.522	0	54.13
./mbprock_proc_snapshot_00000635	25.0126	412.968	0	54.979
./mbprock_proc_snapshot_00000636	25.0295	411.249	0	56.02
./mbprock_proc_snapshot_00000637	25.049	414.772	0	57.44
./mbprock_proc_snapshot_00000638	25.0634	413.506	0	56.059
./mbprock_proc_snapshot_00000639	25.0646	411.385	0	55.91
./mbprock_proc_snapshot_00000640	25.058	413.04	0	56.148
./mbprock_proc_snapshot_00000641	25.0643	411.639	0	57.638
./mbprock_proc_snapshot_00000642	25.0669	412.905	0	58.299
./mbprock_proc_snapshot_00000643	25.06	413.6	0	59.623
./mbprock_proc_snapshot_00000644	25.0544	416.097	0	59.878
./mbprock_proc_snapshot_00000645	25.0595	418.856	0	60.653
./mbprock_proc_snapshot_00000646	25.0546	420.44	0	60.892
./mbprock_proc_snapshot_00000647	25.0051	423.051	0	60.918
./mbprock_proc_snapshot_00000648	24.9421	422.411	0	60.381
./mbprock_proc_snapshot_00000649	24.8697	420.526	0	56.793
./mbprock_proc_snapshot_00000650	24.7878	418.43	0	56.506
./mbprock_proc_snapshot_00000651	24.7004	416.046	0	55.997
./mbprock_proc_snapshot_00000652	24.6267	413.923	0	55.51
./mbprock_proc_snapshot_00000653	24.5737	411.077	0	55.972
./mbprock_proc_snapshot_00000654	24.54	407.633	0	56.381
./mbprock_proc_snapshot_00000655	24.5046	409.634	0	56.738
./mbprock_proc_snapshot_00000656	24.4862	412.066	0	57.21
./mbprock_proc_snapshot_00000657	24.4814	411.197	0	57.446
./mbprock_proc_snapshot_00000658	24.4944	410.757	0	54.695
./mbprock_proc_snapshot_00000659	24.512	409.049	0	53.165
./mbprock_proc_snapshot_00000660	24.5482	402.383	0	53.011
./mbprock_proc_snapshot_00000661	24.6145	401.217	0	53.396
./mbprock_proc_snapshot_00000662	24.6843	407.486	0	54.209
./mbprock_proc_snapshot_00000663	24.7459	414.391	0	53.055
./mbprock_proc_snapshot_00000664	24.7822	426.997	0	53.214
./mbprock_proc_snapshot_00000665	24.7816	424.637	0	54.672
./mbprock_proc_snapshot_00000666	24.7496	425.2	0	55.443
./mbprock_proc_snapshot_00000667	24.6845	422.819	0	55.894
./mbprock_proc_snapshot_00000668	24.627	417.635	0	57.072
./mbprock_proc_snapshot_00000669	24.5979	414.862	0	56.99
./mbprock_proc_snapshot_00000670	24.5792	416.384	0	57.481
./mbprock_proc_snapshot_00000671	24.5684	414.219	0	56.957
./mbprock_proc_snapshot_00000672	24.559	411.612	0	58.976
./mbprock_proc_snapshot_00000673	24.5452	406.773	0	59.828
./mbprock_proc_snapshot_00000674	24.5393	402.474	0	59.268
./mbprock_proc_snapshot_00000675	24.5236	403.269	0	59.04
./mbprock_proc_snapshot_00000676	24.5035	401.158	0	57.29
./mbprock_proc_snapshot_00000677	24.4896	401.684	0	56.872
./mbprock_proc_snapshot_00000678	24.4593	399.385	0	56.801
./mbprock_proc_snapshot_00000679	24.419	395.328	0	56.881
./mbprock_proc_snapshot_00000680	24.3746	391.453	0	57.554
./mbprock_proc_snapshot_00000681	24.3348	390.787	0	57.389
./mbprock_proc_snapshot_00000682	24.2866	384.86	0	58.427
./mbprock_proc_snapshot_00000683	24.2117	381.462	0	58.357
./mbprock_proc_snapshot_00000684	24.1222	384.278	0	58.558
./mbprock_proc_snapshot_00000685	24.047	376.898	0	58.956
./mbprock_proc_snapshot_00000686	23.9889	380.376	0	61.416
./mbprock_proc_snapshot_00000687	23.9436	382.902	0	61.823
./mbprock_proc_snapshot_00000688	23.8864	384.143	0	62.607
./mbprock_proc_snapshot_00000689	23.821	383.418	0	62.479
./mbprock_proc_snapshot_00000690	23.7642	382.73	0	60.987
./mbprock_proc_snapshot_00000691	23.7195	380.318	0	61.192
./mbprock_proc_snapshot_00000692	23.6644	380.613	0	60.428
./mbprock_proc_snapshot_00000693	23.6198	379.73	0	60.928
./mbprock_proc_snapshot_00000694	23.5696	385.942	0	60.866
./mbprock_proc_snapshot_00000695	23.4983	384.723	0	59.566
./mbprock_proc_snapshot_00000696	23.4078	386.397	0	59.111
./mbprock_proc_snapshot_00000697	23.3252	386.488	0	59.338
./mbprock_proc_snapshot_00000698	23.2357	384.076	0	57.72
./mbprock_proc_snapshot_00000699	23.1411	380.916	0	56.006
./mbprock_proc_snapshot_00000700	23.0432	377.097	0	55.728
./mbprock_proc_snapshot_00000701	22.9541	373.863	0	54.928
./mbprock_proc_snapshot_00000702	22.8443	370.638	0	53.381
./mbprock_proc_snapshot_00000703	22.7155	362.869	0	51.969
./mbprock_proc_snapshot_00000704	22.5866	349.616	0	49.914
./mbprock_proc_snapshot_00000705	22.4576	348.261	0	48.239
./mbprock_proc_snapshot_00000706	22.3206	347.815	0	46.853
./mbprock_proc_snapshot_00000707	22.1735	346.254	0	46.68
./mbprock_proc_snapshot_00000708	22.0566	342.428	0	47.058
./mbprock_proc_snapshot_00000709	21.9406	338.913	0	48.387
./mbprock_proc_snapshot_00000710	21.83	331.844	0	47.654
./mbprock_proc_snapshot_00000711	21.7397	329.045	0	46.791
./mbprock_proc_snapshot_00000712	21.6658	322.56	0	47.157
./mbprock_proc_snapshot_00000713	21.5985	321.201	0	45.848
./mbprock_proc_snapshot_00000714	21.5376	316.185	0	46.341
./mbprock_proc_snapshot_00000715	21.4798	311.101	0	47.362
./mbprock_proc_snapshot_00000716	21.4337	306.034	0	47.797
./mbprock_proc_snapshot_00000717	21.3974	305.888	0	47.494
./mbprock_proc_snapshot_00000718	21.3667	305.621	0	46.908
./mbprock_proc_snapshot_00000719	21.3449	306.284	0	46.515
./mbprock_proc_snapshot_00000720	21.328	305.923	0	45.412
./mbprock_proc_snapshot_00000721	21.3096	298.001	0	44.259
./mbprock_proc_snapshot_00000722	21.2921	293.829	0	44.332
./mbprock_proc_snapshot_00000723	21.2764	293.502	0	44.089
./mbprock_proc_snapshot_00000724	21.2354	295.067	0	44.522
./mbprock_proc_snapshot_00000725	21.1753	293.971	0	45.129
./mbprock_proc_snapshot_00000726	21.11	293.786	0	45.726
./mbprock_proc_snapshot_00000727	21.046	291.692	0	43.52
./mbprock_proc_snapshot_00000728	21.0036	285.204	0	42.141
./mbprock_proc_snapshot_00000729	20.9648	287.819	0	40.212
./mbprock_proc_snapshot_00000730	20.9308	280.448	0	40.055
./mbprock_proc_snapshot_00000731	20.9131	278.751	0	38.759
./mbprock_proc_snapshot_00000732	20.9051	277.369	0	37.066
./mbprock_proc_snapshot_00000733	20.8895	275.338	0	36.009
./mbprock_proc_snapshot_00000734	20.8595	284.37	0	35.43
./mbprock_proc_snapshot_00000735	20.8223	287.926	0	35.426
./mbprock_proc_snapshot_00000736	20.7733	284.305	0	34.008
./mbprock_proc_snapshot_00000737	20.7173	272.66	0	32.53
./mbprock_proc_snapshot_00000738	20.6497	271.975	0	32.532
./mbprock_proc_snapshot_00000739	20.5917	268.25	0	31.745
./mbprock_proc_snapshot_00000740	20.5318	264.711	0	31.003
./mbprock_proc_snapshot_00000741	20.5004	262.365	0	31.667
./mbprock_proc_snapshot_00000742	20.4844	260.464	0	31.694
./mbprock_proc_snapshot_00000743	20.4761	257.015	0	31.338
./mbprock_proc_snapshot_00000744	20.4567	254.605	0	32.988
./mbprock_proc_snapshot_00000745	20.414	252.866	0	33.692
./mbprock_proc_snapshot_00000746	20.3614	250.158	0	33.885
./mbprock_proc_snapshot_00000747	20.3264	248.036	0	34.191
./mbprock_proc_snapshot_00000748	20.2985	249.88	0	34.713
./mbprock_proc_snapshot_00000749	20.2943	255.858	0	33.224
./mbprock_proc_snapshot_00000750	20.3043	254.899	0	32.999
./mbprock_proc_snapshot_00000751	20.3044	251.593	0	33.142
./mbprock_proc_snapshot_00000752	20.2779	251.146	0	33.132
./mbprock_proc_snapshot_00000753	20.2423	247.002	0	32.403
./mbprock_proc_snapshot_00000754	20.2031	249.203	0	32.691
./mbprock_proc_snapshot_00000755	20.1724	249.053	0	32.85
./mbprock_proc_snapshot_00000756	20.1483	248.315	0	33.098
./mbprock_proc_snapshot_00000757	20.1159	250.496	0	33.672
./mbprock_proc_snapshot_00000758	20.0915	247.86	0	33.003
./mbprock_proc_snapshot_00000759	20.0735	246.355	0	31.504
./mbprock_proc_snapshot_00000760	20.0523	246.096	0	31.747
./mbprock_proc_snapshot_00000761	20.0455	251.305	0	32.959
./mbprock_proc_snapshot_00000762	20.0562	249.927	0	32.486
./mbprock_proc_snapshot_00000763	20.0849	248.831	0	32.381
./mbprock_proc_snapshot_00000764	20.1067	251.836	0	32.403
./mbprock_proc_snapshot_00000765	20.1403	256.243	0	32.429
./mbprock_proc_snapshot_00000766	20.154	256.682	0	32.277
./mbprock_proc_snapshot_00000767	20.1542	259.295	0	31.505
./mbprock_proc_snapshot_00000768	20.1437	260	0	31.728
./mbprock_proc_snapshot_00000769	20.1364	264.505	0	33.685
./mbprock_proc_snapshot_00000770	20.1257	266.524	0	35.875
./mbprock_proc_snapshot_00000771	20.1069	268.614	0	37.176
./mbprock_proc_snapshot_00000772	20.1203	268.392	0	37.691
./mbprock_proc_snapshot_00000773	20.1311	271.287	0	39.382
./mbprock_proc_snapshot_00000774	20.1226	269.529	0	40.342
./mbprock_proc_snapshot_00000775	20.1065	265.12	0	40.764
./mbprock_proc_snapshot_00000776	20.0919	258.187	0	38.739
./mbprock_proc_snapshot_00000777	20.0861	254.008	0	38.014
./mbprock_proc_snapshot_00000778	20.0767	258.695	0	36.504
./mbprock_proc_snapshot_00000779	20.0365	257.508	0	36.952
./mbprock_proc_snapshot_00000780	19.9802	254.194	0	35.443
./mbprock_proc_snapshot_00000781	19.9102	254.757	0	35.131
./mbprock_proc_snapshot_00000782	19.8381	252.59	0	33.912
./mbprock_proc_snapshot_00000783	19.7861	254.03	0	33.363
./mbprock_proc_snapshot_00000784	19.7505	252.725	0	32.863
./mbprock_proc_snapshot_00000785	19.7207	250.245	0	32.29
./mbprock_proc_snapshot_00000786	19.7083	247.618	0	31.701
./mbprock_proc_snapshot_00000787	19.7078	247.142	0	31.484
./mbprock_proc_snapshot_00000788	19.7127	245.491	0	32.658
./mbprock_proc_snapshot_00000789	19.7029	239.465	0	34.034
./mbprock_proc_snapshot_00000790	19.6899	236.283	0	36.058
./mbprock_proc_snapshot_00000791	19.6839	236.944	0	36.937
./mbprock_proc_snapshot_00000792	19.6819	239.971	0	35.831
./mbprock_proc_snapshot_00000793	19.6922	246.101	0	35.858
./mbprock_proc_snapshot_00000794	19.7253	246.107	0	34.258
./mbprock_proc_snapshot_00000795	19.7671	250.052	0	34.765
./mbprock_proc_snapshot_00000796	19.8031	252.221	0	35.852
./mbprock_proc_snapshot_00000797	19.8321	251.785	0	36.762
./mbprock_proc_snapshot_00000798	19.8622	252.966	0	38.053
./mbprock_proc_snapshot_00000799	19.8801	253.387	0	37.791
./mbprock_proc_snapshot_00000800	19.9025	251.205	0	36.851
./mbprock_proc_snapshot_00000801	19.9319	243.086	0	36.112
./mbprock_proc_snapshot_00000802	19.9559	242.713	0	35.565
./mbprock_proc_snapshot_00000803	19.9772	239.574	0	36.658
./mbprock_proc_snapshot_00000804	19.9878	242.29	0	37.095
./mbprock_proc_snapshot_00000805	19.9975	249.418	0	37.209
./mbprock_proc_snapshot_00000806	19.9929	254.087	0	37.197
./mbprock_proc_snapshot_00000807	19.9993	257.19	0	37.983
./mbprock_proc_snapshot_00000808	19.9853	259.02	0	36.99
./mbprock_proc_snapshot_00000809	19.9748	262.84	0	37.761
./mbprock_proc_snapshot_00000810	19.9555	265.673	0	37.986
./mbprock_proc_snapshot_00000811	19.9362	268.714	0	38.384
./mbprock_proc_snapshot_00000812	19.9151	268.365	0	37.763
./mbprock_proc_snapshot_00000813	19.9021	273.486	0	38.036
./mbprock_proc_snapshot_00000814	19.8741	271.464	0	37.669
./mbprock_proc_snapshot_00000815	19.8391	270.755	0	37.733
./mbprock_proc_snapshot_00000816	19.8072	270.064	0	36.69
./mbprock_proc_snapshot_00000817	19.7655	271.414	0	36.783
./mbprock_proc_snapshot_00000818	19.7406	275.886	0	38.016
./mbprock_proc_snapshot_00000819	19.7083	277.44	0	38.699
./mbprock_proc_snapshot_00000820	19.661	279.286	0	38.376
./mbprock_proc_snapshot_00000821	19.6027	279.642	0	38.097
./mbprock_proc_snapshot_00000822	19.5436	279.891	0	37.637
./mbprock_proc_snapshot_00000823	19.4832	281.445	0	37.306
./mbprock_proc_snapshot_00000824	19.4133	278.778	0	37.199
./mbprock_proc_snapshot_00000825	19.3376	278.2	0	36.054
./mbprock_proc_snapshot_00000826	19.2686	281.645	0	35.836
./mbprock_proc_snapshot_00000827	19.2097	286.239	0	36.21
./mbprock_proc_snapshot_00000828	19.1846	285.551	0	36.49
./mbprock_proc_snapshot_00000829	19.1928	288.735	0	35.739
./mbprock_proc_snapshot_00000830	19.221	289.816	0	34.272
./mbprock_proc_snapshot_00000831	19.2769	292.905	0	34.029
./mbprock_proc_snapshot_00000832	19.3408	287.963	0	33.318
./mbprock_proc_snapshot_00000833	19.4293	279.955	0	34.123
./mbprock_proc_snapshot_00000834	19.5212	286.183	0	35.463
./mbprock_proc_snapshot_00000835	19.5568	288.073	0	36.338
./mbprock_proc_snapshot_00000836	19.5864	289.14	0	37.195
./mbprock_proc_snapshot_00000837	19.6176	285.117	0	38.71
./mbprock_proc_snapshot_00000838	19.6427	286.637	0	40.383
./mbprock_proc_snapshot_00000839	19.6561	285.907	0	41.567
./mbprock_proc_snapshot_00000840	19.6858	292.02	0	43.632
./mbprock_proc_snapshot_00000841	19.7208	294.897	0	44.057
./mbprock_proc_snapshot_00000842	19.7461	301.787	0	43.726
./mbprock_proc_snapshot_00000843	19.76	306.303	0	44.259
./mbprock_proc_snapshot_00000844	19.7444	308.915	0	44.535
./mbprock_proc_snapshot_00000845	19.7324	308.403	0	45.112
./mbprock_proc_snapshot_00000846	19.7229	309.455	0	45.072
./mbprock_proc_snapshot_00000847	19.7314	309.725	0	46.146
./mbprock_proc_snapshot_00000848	19.719	306.701	0	47.595
./mbprock_proc_snapshot_00000849	19.6838	306.618	0	47.213
./mbprock_proc_snapshot_00000850	19.6454	314.707	0	46.711
./mbprock_proc_snapshot_00000851	19.6195	318.023	0	46.253
./mbprock_proc_snapshot_00000852	19.5984	315.462	0	44.92
./mbprock_proc_snapshot_00000853	19.5731	321.132	0	44.026
./mbprock_proc_snapshot_00000854	19.5597	316.236	0	43.14
./mbprock_proc_snapshot_00000855	19.5295	313.972	0	42.541
./mbprock_proc_snapshot_00000856	19.4828	307.704	0	42.257
./mbprock_proc_snapshot_00000857	19.4529	311.367	0	41.968
./mbprock_proc_snapshot_00000858	19.4214	313.685	0	41.707
./mbprock_proc_snapshot_00000859	19.4023	312.959	0	42.309
./mbprock_proc_snapshot_00000860	19.4049	315.176	0	41.772
./mbprock_proc_snapshot_00000861	19.4101	316.125	0	42.058
./mbprock_proc_snapshot_00000862	19.4044	317.207	0	41.243
./mbprock_proc_snapshot_00000863	19.3796	314.419	0	39.956
./mbprock_proc_snapshot_00000864	19.3623	316.061	0	39.054
./mbprock_proc_snapshot_00000865	19.3487	316.512	0	39.268
./mbprock_proc_snapshot_00000866	19.3129	316.589	0	38.349
./mbprock_proc_snapshot_00000867	19.2658	322.287	0	39.032
./mbprock_proc_snapshot_00000868	19.2311	321.952	0	37.949
./mbprock_proc_snapshot_00000869	19.2278	321.718	0	37.358
./mbprock_proc_snapshot_00000870	19.2256	323.077	0	36.049
./mbprock_proc_snapshot_00000871	19.21	323.047	0	36.804
./mbprock_proc_snapshot_00000872	19.2131	323.68	0	34.675
./mbprock_proc_snapshot_00000873	19.1985	322.946	0	33.97
./mbprock_proc_snapshot_00000874	19.1957	320.77	0	34.495
./mbprock_proc_snapshot_00000875	19.2032	323.433	0	34.502
./mbprock_proc_snapshot_00000876	19.2131	328.135	0	34.436
./mbprock_proc_snapshot_00000877	19.2221	329.525	0	33.968
./mbprock_proc_snapshot_00000878	19.1972	329.253	0	31.917
./mbprock_proc_snapshot_00000879	19.1493	332.592	0	30.18
./mbprock_proc_snapshot_00000880	19.1094	334.881	0	28.221
./mbprock_proc_snapshot_00000881	19.0669	335.833	0	28.892
./mbprock_proc_snapshot_00000882	19.0302	343.03	0	28.491
./mbprock_proc_snapshot_00000883	19.0108	341.995	0	28.289
./mbprock_proc_snapshot_00000884	18.9977	342.427	0	28.436
./mbprock_proc_snapshot_00000885	18.9934	342.043	0	29.482
./mbprock_proc_snapshot_00000886	19.0147	343.209	0	29.771
./mbprock_proc_snapshot_00000887	19.0468	346.054	0	30.635
./mbprock_proc_snapshot_00000888	19.0785	349.43	0	32.332
./mbprock_proc_snapshot_00000889	19.1022	354.681	0	33.158
./mbprock_proc_snapshot_00000890	19.1403	358.046	0	32.863
./mbprock_proc_snapshot_00000891	19.199	358.738	0	34.623
./mbprock_proc_snapshot_00000892	19.2628	357.753	0	35.57
./mbprock_proc_snapshot_00000893	19.3264	356.376	0	35.898
./mbprock_proc_snapshot_00000894	19.3948	356.827	0	36.507
./mbprock_proc_snapshot_00000895	19.4458	357.681	0	36.645
./mbprock_proc_snapshot_00000896	19.4693	359.836	0	38.686
./mbprock_proc_snapshot_00000897	19.4961	365.385	0	39.988
./mbprock_proc_snapshot_00000898	19.526	365.338	0	38.652
./mbprock_proc_snapshot_00000899	19.5771	367.086	0	38.788
./mbprock_proc_snapshot_00000900	19.6489	368.892	0	37.611
./mbprock_proc_snapshot_00000901	19.7303	371.965	0	36.461
./mbprock_proc_snapshot_00000902	19.7996	376.209	0	36.228
./mbprock_proc_snapshot_00000903	19.8659	378.962	0	36.355
./mbprock_proc_snapshot_00000904	19.9252	378.158	0	37.51
./mbprock_proc_snapshot_00000905	19.9981	381.335	0	38.842
./mbprock_proc_snapshot_00000906	20.0891	382.546	0	40.923
./mbprock_proc_snapshot_00000907	20.1834	386.628	0	41.955
./mbprock_proc_snapshot_00000908	20.2529	394.252	0	41.997
./mbprock_proc_snapshot_00000909	20.2873	389.126	0	41.399
./mbprock_proc_snapshot_00000910	20.3286	388.681	0	42.36
./mbprock_proc_snapshot_00000911	20.3561	385.496	0	44.21
./mbprock_proc_snapshot_00000912	20.3646	385.802	0	43.542
./mbprock_proc_snapshot_00000913	20.3431	383.172	0	42.852
./mbprock_proc_snapshot_00000914	20.2972	382.977	0	42.055
./mbprock_proc_snapshot_00000915	20.2348	382.134	0	41.456
./mbprock_proc_snapshot_00000916	20.1579	377.336	0	42.629
./mbprock_proc_snapshot_00000917	20.0896	375.792	0	42.169
./mbprock_proc_snapshot_00000918	20.0413	370.785	0	40.979
./mbprock_proc_snapshot_00000919	20.0198	363.435	0	38.892
./mbprock_proc_snapshot_00000920	20.0117	362.44	0	37.763
./mbprock_proc_snapshot_00000921	20.0129	362.59	0	37.489
./mbprock_proc_snapshot_00000922	20.025	361.71	0	35.397
./mbprock_proc_snapshot_00000923	20.0207	363.238	0	34.091
./mbprock_proc_snapshot_00000924	19.9919	368.255	0	33.285
./mbprock_proc_snapshot_00000925	19.9555	364.708	0	34.049
./mbprock_proc_snapshot_00000926	19.9078	362.987	0	35.185
./mbprock_proc_snapshot_00000927	19.84	361.65	0	35.881
./mbprock_proc_snapshot_00000928	19.7779	359.935	0	36.131
./mbprock_proc_snapshot_00000929	19.7341	357.401	0	37.747
./mbprock_proc_snapshot_00000930	19.6904	355.695	0	37.898
./mbprock_proc_snapshot_00000931	19.6467	351.957	0	37.195
./mbprock_proc_snapshot_00000932	19.6319	350.987	0	36.23
./mbprock_proc_snapshot_00000933	19.6131	346.458	0	34.509
./mbprock_proc_snapshot_00000934	19.5793	344.212	0	34.709
./mbprock_proc_snapshot_00000935	19.5211	343.395	0	34.662
./mbprock_proc_snapshot_00000936	19.4766	341.697	0	33.377
./mbprock_proc_snapshot_00000937	19.4244	339.845	0	32.264
./mbprock_proc_snapshot_00000938	19.3801	340.717	0	28.986
./mbprock_proc_snapshot_00000939	19.359	334.231	0	25.756
./mbprock_proc_snapshot_00000940	19.3369	334.144	0	24.871
./mbprock_proc_snapshot_00000941	19.2966	334.562	0	25.287
./mbprock_proc_snapshot_00000942	19.2771	336.467	0	25.857
./mbprock_proc_snapshot_00000943	19.2639	339.04	0	24.725
./mbprock_proc_snapshot_00000944	19.2521	336.898	0	23.222
./mbprock_proc_snapshot_00000945	19.255	337.198	0	22.375
./mbprock_proc_snapshot_00000946	19.2614	335.573	0	20.438
./mbprock_proc_snapshot_00000947	19.2856	334.489	0	20.454
./mbprock_proc_snapshot_00000948	19.3184	339.699	0	20.039
./mbprock_proc_snapshot_00000949	19.3494	336.233	0	19.621
./mbprock_proc_snapshot_00000950	19.3749	332.668	0	19.085
./mbprock_proc_snapshot_00000951	19.3789	337.151	0	18.688
./mbprock_proc_snapshot_00000952	19.3613	339.643	0	18.797
./mbprock_proc_snapshot_00000953	19.3573	341.067	0	18.628
./mbprock_proc_snapshot_00000954	19.3525	344.818	0	19.208
./mbprock_proc_snapshot_00000955	19.3428	347.827	0	18.504
./mbprock_proc_snapshot_00000956	19.3278	350.292	0	18.41
./mbprock_proc_snapshot_00000957	19.2991	349.491	0	19.074
./mbprock_proc_snapshot_00000958	19.2842	357.521	0	19.931
./mbprock_proc_snapshot_00000959	19.3034	359.378	0	21.34
./mbprock_proc_snapshot_00000960	19.3437	364.011	0	20.976
./mbprock_proc_snapshot_00000961	19.3743	364.452	0	20.234
./mbprock_proc_snapshot_00000962	19.3377	365.426	0	22.123
./mbprock_proc_snapshot_00000963	19.2876	365.507	0	20.036
./mbprock_proc_snapshot_00000964	19.2132	361.545	0	19.986
./mbprock_proc_snapshot_00000965	19.1131	356.217	0	21.621
./mbprock_proc_snapshot_00000966	18.9355	349.045	0	24.352
./mbprock_proc_snapshot_00000967	18.7648	344.242	0	25.576
./mbprock_proc_snapshot_00000968	18.6288	336.416	0	23.163
./mbprock_proc_snapshot_00000969	18.5727	333.489	0	19.4
./mbprock_proc_snapshot_00000970	18.5326	327.942	0	16.858
./mbprock_proc_snapshot_00000971	18.5013	333.328	0	17.695
./mbprock_proc_snapshot_00000972	18.4536	336.597	0	16.126
./mbprock_proc_snapshot_00000973	18.411	337.531	0	17.295
./mbprock_proc_snapshot_00000974	18.3694	342.938	0	18.451
./mbprock_proc_snapshot_00000975	18.3216	343.726	0	20.455
./mbprock_proc_snapshot_00000976	18.2454	339.831	0	21.854
./mbprock_proc_snapshot_00000977	18.1615	335.254	0	22.024
./mbprock_proc_snapshot_00000978	18.0951	334.549	0	21.012
./mbprock_proc_snapshot_00000979	18.0408	333.107	0	20.834
./mbprock_proc_snapshot_00000980	17.9853	334.393	0	21.477
./mbprock_proc_snapshot_00000981	17.9457	334.668	0	21.816
./mbprock_proc_snapshot_00000982	17.9155	331.404	0	22.078
./mbprock_proc_snapshot_00000983	17.8971	331.724	0	22.268
./mbprock_proc_snapshot_00000984	17.9113	331.825	0	22.206
./mbprock_proc_snapshot_00000985	17.9377	330.468	0	22.839
./mbprock_proc_snapshot_00000986	17.9481	330.724	0	23.338
./mbprock_proc_snapshot_00000987	17.9412	330.204	0	23.383
./mbprock_proc_snapshot_00000988	17.9489	331.662	0	23.34
./mbprock_proc_snapshot_00000989	17.9841	337.159	0	23.054
./mbprock_proc_snapshot_00000990	18.0236	340.052	0	23.389
./mbprock_proc_snapshot_00000991	18.0618	339.322	0	23.821
./mbprock_proc_snapshot_00000992	18.0784	341.074	0	24.059
./mbprock_proc_snapshot_00000993	18.091	342.629	0	24.017
./mbprock_proc_snapshot_00000994	18.1165	340.129	0	24.665
./mbprock_proc_snapshot_00000995	18.1245	337.162	0	25.087
./mbprock_proc_snapshot_00000996	18.1169	334.324	0	25.073
./mbprock_proc_snapshot_00000997	18.1131	331.855	0	23.924
./mbprock_proc_snapshot_00000998	18.1086	331.512	0	22.949
./mbprock_proc_snapshot_00000999	18.1122	328.81	0	21.938
./mbprock_proc_snapshot_00001000	18.1213	326.137	0	21.386
./mbprock_proc_snapshot_00001001	18.1263	327.01	0	21.296
./mbprock_proc_snapshot_00001002	18.1198	326.829	0	21.238
./mbprock_proc_snapshot_00001003	18.0884	325.794	0	21.564
./mbprock_proc_snapshot_00001004	18.0662	327.037	0	21.643
./mbprock_proc_snapshot_00001005	18.0653	327.089	0	21.981
./mbprock_proc_snapshot_00001006	18.0832	328.33	0	21.154
./mbprock_proc_snapshot_00001007	18.1182	332.844	0	20.724
./mbprock_proc_snapshot_00001008	18.1551	330.448	0	21.096
./mbprock_proc_snapshot_00001009	18.178	329.544	0	22.116
./mbprock_proc_snapshot_00001010	18.2042	325.112	0	23.418
./mbprock_proc_snapshot_00001011	18.2368	323.608	0	24.731
./mbprock_proc_snapshot_00001012	18.2583	321.452	0	24.554
./mbprock_proc_snapshot_00001013	18.2783	316.488	0	23.483
./mbprock_proc_snapshot_00001014	18.2913	316.705	0	22.971
./mbprock_proc_snapshot_00001015	18.3111	316.42	0	22.927
./mbprock_proc_snapshot_00001016	18.3277	315.018	0	23.018
./mbprock_proc_snapshot_00001017	18.3369	314.194	0	23.673
./mbprock_proc_snapshot_00001018	18.3698	311.543	0	24.772
./mbprock_proc_snapshot_00001019	18.4262	312.429	0	25.642
./mbprock_proc_snapshot_00001020	18.458	310.917	0	26.68
./mbprock_proc_snapshot_00001021	18.4703	307.539	0	26.192
./mbprock_proc_snapshot_00001022	18.4879	306.017	0	25.464
./mbprock_proc_snapshot_00001023	18.5094	303.834	0	24.698
./mbprock_proc_snapshot_00001024	18.5568	304.385	0	24.773
./mbprock_proc_snapshot_00001025	18.6061	302.297	0	24.406
./mbprock_proc_snapshot_00001026	18.6811	303.004	0	23.808
./mbprock_proc_snapshot_00001027	18.7705	302.016	0	24.688
./mbprock_proc_snapshot_00001028	18.8274	299.79	0	24.068
./mbprock_proc_snapshot_00001029	18.8456	300.652	0	24.398
./mbprock_proc_snapshot_00001030	18.8707	302.911	0	24.38
./mbprock_proc_snapshot_00001031	18.9195	303.789	0	24.667
./mbprock_proc_snapshot_00001032	18.9626	306.634	0	25.028
./mbprock_proc_snapshot_00001033	19.0062	311.149	0	24.859
./mbprock_proc_snapshot_00001034	19.0724	313.908	0	24.615
./mbprock_proc_snapshot_00001035	19.1635	310.21	0	24.523
./mbprock_proc_snapshot_00001036	19.2387	306.548	0	24.688
./mbprock_proc_snapshot_00001037	19.3056	302.588	0	23.97
./mbprock_proc_snapshot_00001038	19.3637	304.154	0	23.818
./mbprock_proc_snapshot_00001039	19.4019	305.043	0	24.495
./mbprock_proc_snapshot_00001040	19.4256	309.191	0	25.059
./mbprock_proc_snapshot_00001041	19.4664	310.089	0	25.409
./mbprock_proc_snapshot_00001042	19.5092	315.037	0	25.369
./mbprock_proc_snapshot_00001043	19.557	320.513	0	25.64
./mbprock_proc_snapshot_00001044	19.6171	321.701	0	25.512
./mbprock_proc_snapshot_00001045	19.6996	319.814	0	25.687
./mbprock_proc_snapshot_00001046	19.7784	319.911	0	25.894
./mbprock_proc_snapshot_00001047	19.864	319.837	0	25.807
./mbprock_proc_snapshot_00001048	19.9584	322.453	0	26.46
./mbprock_proc_snapshot_00001049	20.0577	326.907	0	27.002
./mbprock_proc_snapshot_00001050	20.1793	332.14	0	27.513
./mbprock_proc_snapshot_00001051	20.3095	340.209	0	29.288
./mbprock_proc_snapshot_00001052	20.4477	347.789	0	30.369
./mbprock_proc_snapshot_00001053	20.5694	350.281	0	30.718
./mbprock_proc_snapshot_00001054	20.6566	355.166	0	32.363
./mbprock_proc_snapshot_00001055	20.755	361.022	0	34.592
./mbprock_proc_snapshot_00001056	20.8691	360.338	0	36.971
./mbprock_proc_snapshot_00001057	20.9979	360.43	0	39.735
./mbprock_proc_snapshot_00001058	21.1329	360.245	0	43.37
./mbprock_proc_snapshot_00001059	21.2534	362.993	0	46.347
./mbprock_proc_snapshot_00001060	21.3283	365.016	0	47.523
./mbprock_proc_snapshot_00001061	21.3734	366.158	0	46.324
./mbprock_proc_snapshot_00001062	21.3928	365.069	0	45.295
./mbprock_proc_snapshot_00001063	21.4025	363.66	0	45.123
./mbprock_proc_snapshot_00001064	21.4468	364.529	0	45.199
./mbprock_proc_snapshot_00001065	21.4864	370.96	0	45.521
./mbprock_proc_snapshot_00001066	21.54	378.579	0	45.898
./mbprock_proc_snapshot_00001067	21.6072	383.694	0	45.038
./mbprock_proc_snapshot_00001068	21.6537	385.769	0	45.106
./mbprock_proc_snapshot_00001069	21.7111	381.783	0	45.002
./mbprock_proc_snapshot_00001070	21.7543	377.769	0	45.127
./mbprock_proc_snapshot_00001071	21.7984	375.319	0	44.605
./mbprock_proc_snapshot_00001072	21.84	373.723	0	44.418
./mbprock_proc_snapshot_00001073	21.87	372.095	0	45.973
./mbprock_proc_snapshot_00001074	21.8888	372.607	0	45.959
./mbprock_proc_snapshot_00001075	21.9165	372.155	0	45.998
./mbprock_proc_snapshot_00001076	21.9476	371.721	0	45.098
./mbprock_proc_snapshot_00001077	21.986	368.607	0	44.7
./mbprock_proc_snapshot_00001078	22.0216	364.667	0	42.403
./mbprock_proc_snapshot_00001079	22.034	362.307	0	41.62
./mbprock_proc_snapshot_00001080	22.0335	362.412	0	41.266
./mbprock_proc_snapshot_00001081	22.0258	357.259	0	42.076
./mbprock_proc_snapshot_00001082	22.0566	346.402	0	43.243
./mbprock_proc_snapshot_00001083	22.0998	340.076	0	42.672
./mbprock_proc_snapshot_00001084	22.1699	331.971	0	43.183
./mbprock_proc_snapshot_00001085	22.3089	330.786	0	44.7
./mbprock_proc_snapshot_00001086	22.4843	339.143	0	43.374
./mbprock_proc_snapshot_00001087	22.6534	350.788	0	44.825
./mbprock_proc_snapshot_00001088	22.7725	351.449	0	45.679
./mbprock_proc_snapshot_00001089	22.85	362.575	0	47.847
./mbprock_proc_snapshot_00001090	22.8462	365.596	0	47.91
./mbprock_proc_snapshot_00001091	22.8265	365.759	0	47.693
./mbprock_proc_snapshot_00001092	22.8031	365.676	0	47.916
./mbprock_proc_snapshot_00001093	22.7759	365.618	0	47.86
./mbprock_proc_snapshot_00001094	22.7454	365.693	0	47.569
./mbprock_proc_snapshot_00001095	22.7147	365.572	0	47.547
./mbprock_proc_snapshot_00001096	22.6874	365.513	0	47.162
./mbprock_proc_snapshot_00001097	22.6642	365.254	0	46.962
./mbprock_proc_snapshot_00001098	22.6382	365.171	0	46.91
./mbprock_proc_snapshot_00001099	22.6115	365.14	0	47.168
./mbprock_proc_snapshot_00001100	22.5853	364.977	0	48.19
./mbprock_proc_snapshot_00001101	22.5575	364.806	0	48.035
./mbprock_proc_snapshot_00001102	22.53	364.825	0	47.838
./mbprock_proc_snapshot_00001103	22.5025	364.731	0	47.693
./mbprock_proc_snapshot_00001104	22.4807	364.62	0	47.673
./mbprock_proc_snapshot_00001105	22.4539	364.465	0	47.995
./mbprock_proc_snapshot_00001106	22.4208	364.499	0	47.877
./mbprock_proc_snapshot_00001107	22.3899	364.371	0	47.888
./mbprock_proc_snapshot_00001108	22.3595	364.18	0	47.597
./mbprock_proc_snapshot_00001109	22.3288	364.126	0	47.736
./mbprock_proc_snapshot_00001110	22.2965	363.95	0	47.743
./mbprock_proc_snapshot_00001111	22.2615	363.822	0	48.069
./mbprock_proc_snapshot_00001112	22.2247	363.713	0	48.361
./mbprock_proc_snapshot_00001113	22.1834	363.568	0	48.402
./mbprock_proc_snapshot_00001114	22.1379	363.392	0	48.757
./mbprock_proc_snapshot_00001115	22.0885	363.098	0	48.42
./mbprock_proc_snapshot_00001116	22.0285	362.732	0	48.553
./mbprock_proc_snapshot_00001117	21.9481	362.238	0	49.081
./mbprock_proc_snapshot_00001118	21.8209	361.223	0	50.216
./mbprock_proc_snapshot_00001119	21.7806	360.215	0	49.42
./mbprock_proc_snapshot_00001120	21.7288	359.559	0	48.225
./mbprock_proc_snapshot_00001121	21.6918	358.949	0	48.983
./mbprock_proc_snapshot_00001122	21.6522	358.772	0	49.239
./mbprock_proc_snapshot_00001123	21.623	358.416	0	49.196
./mbprock_proc_snapshot_00001124	21.5852	358.208	0	48.102
./mbprock_proc_snapshot_00001125	21.5554	357.909	0	48.31
./mbprock_proc_snapshot_00001126	21.513	357.734	0	48.053
./mbprock_proc_snapshot_00001127	21.4891	357.372	0	48.07
./mbprock_proc_snapshot_00001128	21.4461	357.311	0	48.096
./mbprock_proc_snapshot_00001129	21.4269	357.281	0	47.691
./mbprock_proc_snapshot_00001130	21.3829	357.226	0	48.433
./mbprock_proc_snapshot_00001131	21.3624	357.106	0	48.473
./mbprock_proc_snapshot_00001132	21.3233	357.151	0	48.364
./mbprock_proc_snapshot_00001133	21.2974	357.297	0	48.391
./mbprock_proc_snapshot_00001134	21.2685	357.241	0	48.655
./mbprock_proc_snapshot_00001135	21.2237	357.361	0	48.677
./mbprock_proc_snapshot_00001136	21.1939	357.48	0	48.334
./mbprock_proc_snapshot_00001137	21.1499	357.591	0	48.694
./mbprock_proc_snapshot_00001138	21.106	357.617	0	48.01
./mbprock_proc_snapshot_00001139	21.0541	357.871	0	48.293
./mbprock_proc_snapshot_00001140	21.004	358.074	0	48.463
./mbprock_proc_snapshot_00001141	20.9229	358.108	0	49.411
./mbprock_proc_snapshot_00001142	20.8848	358.619	0	48.506
./mbprock_proc_snapshot_00001143	20.8234	358.968	0	48.618
./mbprock_proc_snapshot_00001144	20.7594	359.487	0	48.543
./mbprock_proc_snapshot_00001145	20.6993	359.948	0	48.076
./mbprock_proc_snapshot_00001146	20.6008	360.602	0	48.827
./mbprock_proc_snapshot_00001147	20.5255	361.114	0	48.993
./mbprock_proc_snapshot_00001148	20.4892	361.289	0	48.58
./mbprock_proc_snapshot_00001149	20.4073	361.867	0	49.556
./mbprock_proc_snapshot_00001150	20.3822	362.096	0	49.038
./mbprock_proc_snapshot_00001151	20.2887	362.105	0	49.442
./mbprock_proc_snapshot_00001152	20.2568	361.763	0	48.974
./mbprock_proc_snapshot_00001153	20.1624	361.575	0	49.462
./mbprock_proc_snapshot_00001154	20.117	361.276	0	50.042
./mbprock_proc_snapshot_00001155	20.081	361.184	0	50.16
./mbprock_proc_snapshot_00001156	20.047	361.211	0	50.068
./mbprock_proc_snapshot_00001157	20.0144	361.286	0	50.056
./mbprock_proc_snapshot_00001158	19.9849	361.232	0	49.927
./mbprock_proc_snapshot_00001159	19.9601	361.15	0	49.553
./mbprock_proc_snapshot_00001160	19.9376	361.226	0	49.499
./mbprock_proc_snapshot_00001161	19.9153	360.931	0	49.033
./mbprock_proc_snapshot_00001162	19.8942	360.727	0	48.894
./mbprock_proc_snapshot_00001163	19.8695	360.894	0	48.735
./mbprock_proc_snapshot_00001164	19.8479	360.885	0	48.164
./mbprock_proc_snapshot_00001165	19.8003	360.725	0	48.286
./mbprock_proc_snapshot_00001166	19.7913	360.382	0	49.014
./mbprock_proc_snapshot_00001167	19.7721	360.094	0	48.274
./mbprock_proc_snapshot_00001168	19.7543	359.696	0	48.727
./mbprock_proc_snapshot_00001169	19.7373	359.607	0	49.149
./mbprock_proc_snapshot_00001170	19.7204	359.34	0	49.002
./mbprock_proc_snapshot_00001171	19.6998	359.665	0	48.333
./mbprock_proc_snapshot_00001172	19.6856	358.773	0	39.187
./mbprock_proc_snapshot_00001173	19.6803	355.433	0	28.22
./mbprock_proc_snapshot_00001174	19.6693	350.272	0	21.057
./mbprock_proc_snapshot_00001175	19.6887	353.168	0	17.358
./mbprock_proc_snapshot_00001176	19.684	358.625	0	17.632
./mbprock_proc_snapshot_00001177	19.6782	353.103	0	17.65
./mbprock_proc_snapshot_00001178	19.6962	346.119	0	19.079
./mbprock_proc_snapshot_00001179	19.758	349.908	0	19.954
./mbprock_proc_snapshot_00001180	19.8168	352.337	0	21.398
./mbprock_proc_snapshot_00001181	19.9046	352.5	0	23.42
./mbprock_proc_snapshot_00001182	20.0029	349.064	0	25.89
./mbprock_proc_snapshot_00001183	20.1338	346.865	0	28.074
./mbprock_proc_snapshot_00001184	20.2794	346.079	0	30.195
./mbprock_proc_snapshot_00001185	20.4398	351.859	0	30.142
./mbprock_proc_snapshot_00001186	20.6067	353.708	0	29.896
./mbprock_proc_snapshot_00001187	20.7444	346.323	0	29.21
./mbprock_proc_snapshot_00001188	20.8568	346.36	0	29.33
./mbprock_proc_snapshot_00001189	20.9598	348.053	0	30.482
./mbprock_proc_snapshot_00001190	21.0752	345.581	0	31.514
./mbprock_proc_snapshot_00001191	21.2027	345.969	0	31.931
./mbprock_proc_snapshot_00001192	21.3223	346.201	0	33.712
./mbprock_proc_snapshot_00001193	21.4288	351.263	0	35.169
./mbprock_proc_snapshot_00001194	21.511	349.33	0	37.071
./mbprock_proc_snapshot_00001195	21.5223	345.122	0	40.354
./mbprock_proc_snapshot_00001196	21.4336	333.365	0	40.665
./mbprock_proc_snapshot_00001197	21.2455	320.364	0	39.106
./mbprock_proc_snapshot_00001198	21.0118	319.895	0	37.502
./mbprock_proc_snapshot_00001199	20.815	318.762	0	34.272
./mbprock_proc_snapshot_00001200	20.6437	320.236	0	32.204
./mbprock_proc_snapshot_00001201	20.4776	324.333	0	30.382
./mbprock_proc_snapshot_00001202	20.3571	326.997	0	30.588
./mbprock_proc_snapshot_00001203	20.2854	323.966	0	31.585
./mbprock_proc_snapshot_00001204	20.2594	327.674	0	32.904
./mbprock_proc_snapshot_00001205	20.2709	327.321	0	34.466
./mbprock_proc_snapshot_00001206	20.2913	326.575	0	33.668
./mbprock_proc_snapshot_00001207	20.3131	329.38	0	32.701
./mbprock_proc_snapshot_00001208	20.3196	330.117	0	29.864
./mbprock_proc_snapshot_00001209	20.338	329.945	0	30.513
./mbprock_proc_snapshot_00001210	20.37	337.696	0	31.676
./mbprock_proc_snapshot_00001211	20.3908	333.38	0	33.027
./mbprock_proc_snapshot_00001212	20.3685	331.027	0	31.561
./mbprock_proc_snapshot_00001213	20.3589	337.247	0	31.241
./mbprock_proc_snapshot_00001214	20.3507	334.442	0	31.763
./mbprock_proc_snapshot_00001215	20.3132	332.528	0	33.159
./mbprock_proc_snapshot_00001216	20.2654	337.823	0	33.342
./mbprock_proc_snapshot_00001217	20.229	341.52	0	33.001
./mbprock_proc_snapshot_00001218	20.1911	344.266	0	32.838
./mbprock_proc_snapshot_00001219	20.1519	346.286	0	32.713
./mbprock_proc_snapshot_00001220	20.1542	348.276	0	32.315
./mbprock_proc_snapshot_00001221	20.1743	349.72	0	32.463
./mbprock_proc_snapshot_00001222	20.1899	347.37	0	32.43
./mbprock_proc_snapshot_00001223	20.1806	342.571	0	32.446
./mbprock_proc_snapshot_00001224	20.1545	344.223	0	31.773
./mbprock_proc_snapshot_00001225	20.1075	343.392	0	30.98
./mbprock_proc_snapshot_00001226	20.0441	341.75	0	30.092
./mbprock_proc_snapshot_00001227	19.9674	334.082	0	30.427
./mbprock_proc_snapshot_00001228	19.9001	335.15	0	29.448
./mbprock_proc_snapshot_00001229	19.8332	333.364	0	28.639
./mbprock_proc_snapshot_00001230	19.7814	331.956	0	29.169
./mbprock_proc_snapshot_00001231	19.7074	333.957	0	29.813
./mbprock_proc_snapshot_00001232	19.623	337.309	0	29.501
./mbprock_proc_snapshot_00001233	19.5364	335.118	0	29.15
./mbprock_proc_snapshot_00001234	19.4111	331.16	0	28.268
./mbprock_proc_snapshot_00001235	19.283	327.28	0	27.626
./mbprock_proc_snapshot_00001236	19.1499	325.1	0	27.475
./mbprock_proc_snapshot_00001237	19.0234	319.756	0	26.323
./mbprock_proc_snapshot_00001238	18.9098	315.217	0	23.991
./mbprock_proc_snapshot_00001239	18.8143	309.014	0	23.358
./mbprock_proc_snapshot_00001240	18.7148	301.822	0	23.243
./mbprock_proc_snapshot_00001241	18.6017	300.557	0	22.303
./mbprock_proc_snapshot_00001242	18.5005	297.976	0	21.945
./mbprock_proc_snapshot_00001243	18.3939	289.939	0	21.586
./mbprock_proc_snapshot_00001244	18.2785	285.666	0	21.439
./mbprock_proc_snapshot_00001245	18.1597	281.342	0	21.65
./mbprock_proc_snapshot_00001246	18.0474	277.221	0	21.787
./mbprock_proc_snapshot_00001247	17.9734	274.897	0	22.255
./mbprock_proc_snapshot_00001248	17.9225	281.083	0	23.365
./mbprock_proc_snapshot_00001249	17.8734	289.529	0	25.517
./mbprock_proc_snapshot_00001250	17.8383	288.47	0	27.04
./mbprock_proc_snapshot_00001251	17.7954	284.854	0	27.745
./mbprock_proc_snapshot_00001252	17.7633	276.95	0	27.753
./mbprock_proc_snapshot_00001253	17.7422	276.764	0	27.186
./mbprock_proc_snapshot_00001254	17.7178	274.961	0	26.518
./mbprock_proc_snapshot_00001255	17.6649	271.997	0	25.257
./mbprock_proc_snapshot_00001256	17.6029	270.234	0	24.632
./mbprock_proc_snapshot_00001257	17.5535	267.321	0	24.035
./mbprock_proc_snapshot_00001258	17.5185	262.454	0	23.249
./mbprock_proc_snapshot_00001259	17.4723	259.716	0	21.804
./mbprock_proc_snapshot_00001260	17.4172	255.95	0	20.822
./mbprock_proc_snapshot_00001261	17.362	251.944	0	19.862
./mbprock_proc_snapshot_00001262	17.2889	251.359	0	18.21
./mbprock_proc_snapshot_00001263	17.2073	254.996	0	17.367
./mbprock_proc_snapshot_00001264	17.1363	261.509	0	17.467
./mbprock_proc_snapshot_00001265	17.0743	259.432	0	18.118
./mbprock_proc_snapshot_00001266	17.0197	258.908	0	18.533
./mbprock_proc_snapshot_00001267	16.995	262.967	0	18.114
./mbprock_proc_snapshot_00001268	16.9796	269.498	0	17.91
./mbprock_proc_snapshot_00001269	16.9888	279.057	0	18.04
./mbprock_proc_snapshot_00001270	17.0068	286.631	0	18.726
./mbprock_proc_snapshot_00001271	17.0412	292.971	0	19.568
./mbprock_proc_snapshot_00001272	17.0834	294.63	0	19.329
./mbprock_proc_snapshot_00001273	17.1177	298.212	0	18.599
./mbprock_proc_snapshot_00001274	17.121	299.179	0	18.357
./mbprock_proc_snapshot_00001275	17.127	300.557	0	17.881
./mbprock_proc_snapshot_00001276	17.1321	301.637	0	16.862
./mbprock_proc_snapshot_00001277	17.1419	305.714	0	16.574
./mbprock_proc_snapshot_00001278	17.1779	306.925	0	16.358
./mbprock_proc_snapshot_00001279	17.1918	306.782	0	16.938
./mbprock_proc_snapshot_00001280	17.2024	304.81	0	16.857
./mbprock_proc_snapshot_00001281	17.2318	305.364	0	16.555
./mbprock_proc_snapshot_00001282	17.2614	304.808	0	15.821
./mbprock_proc_snapshot_00001283	17.2847	302.462	0	15.459
./mbprock_proc_snapshot_00001284	17.3126	303.158	0	14.964
./mbprock_proc_snapshot_00001285	17.3507	302.179	0	15.071
./mbprock_proc_snapshot_00001286	17.3846	299.973	0	14.747
./mbprock_proc_snapshot_00001287	17.4243	298.61	0	14.559
./mbprock_proc_snapshot_00001288	17.448	295.956	0	14.716
./mbprock_proc_snapshot_00001289	17.4725	293.379	0	14.456
./mbprock_proc_snapshot_00001290	17.5139	292.538	0	14.478
./mbprock_proc_snapshot_00001291	17.5597	289.026	0	15.024
./mbprock_proc_snapshot_00001292	17.6297	289.332	0	15.464
./mbprock_proc_snapshot_00001293	17.7113	288.332	0	16.738
./mbprock_proc_snapshot_00001294	17.805	290.233	0	17.697
./mbprock_proc_snapshot_00001295	17.8871	289.899	0	18.572
./mbprock_proc_snapshot_00001296	17.934	288.408	0	19.452
./mbprock_proc_snapshot_00001297	17.9817	284.646	0	20.362
./mbprock_proc_snapshot_00001298	18.0278	283.216	0	20.835
./mbprock_proc_snapshot_00001299	18.0741	280.896	0	20.716
./mbprock_proc_snapshot_00001300	18.1032	278.671	0	20.6
./mbprock_proc_snapshot_00001301	18.1249	278.546	0	20.63
./mbprock_proc_snapshot_00001302	18.1324	272.989	0	21.438
./mbprock_proc_snapshot_00001303	18.1513	276.343	0	21.447
./mbprock_proc_snapshot_00001304	18.1637	276.804	0	21.349
./mbprock_proc_snapshot_00001305	18.1591	277.188	0	20.958
./mbprock_proc_snapshot_00001306	18.1387	271.52	0	21.269
./mbprock_proc_snapshot_00001307	18.1086	269.779	0	20.94
./mbprock_proc_snapshot_00001308	18.122	273.453	0	21.062
./mbprock_proc_snapshot_00001309	18.1595	279.267	0	20.167
./mbprock_proc_snapshot_00001310	18.1948	275.868	0	19.151
./mbprock_proc_snapshot_00001311	18.2452	272.244	0	18.216
./mbprock_proc_snapshot_00001312	18.3052	275.057	0	18.321
./mbprock_proc_snapshot_00001313	18.3261	275.068	0	17.773
./mbprock_proc_snapshot_00001314	18.3284	271.024	0	17.472
./mbprock_proc_snapshot_00001315	18.3322	268.32	0	17.898
./mbprock_proc_snapshot_00001316	18.336	265.687	0	18.467
./mbprock_proc_snapshot_00001317	18.3634	259.285	0	18.741
./mbprock_proc_snapshot_00001318	18.4082	249.139	0	19.761
./mbprock_proc_snapshot_00001319	18.4023	244.118	0	20.236
./mbprock_proc_snapshot_00001320	18.3428	245.615	0	19.613
./mbprock_proc_snapshot_00001321	18.2502	237.329	0	19.296
./mbprock_proc_snapshot_00001322	18.1826	239.434	0	18.99
./mbprock_proc_snapshot_00001323	18.1043	239.752	0	18.618
./mbprock_proc_snapshot_00001324	17.9916	242.672	0	19.319
./mbprock_proc_snapshot_00001325	17.8855	258.616	0	20.173
./mbprock_proc_snapshot_00001326	17.8031	267.779	0	19.834
./mbprock_proc_snapshot_00001327	17.7219	264.053	0	19.799
./mbprock_proc_snapshot_00001328	17.6822	262.178	0	20.112
./mbprock_proc_snapshot_00001329	17.6743	258.594	0	20.201
./mbprock_proc_snapshot_00001330	17.6934	249.661	0	20.468
./mbprock_proc_snapshot_00001331	17.7193	238.844	0	20.258
./mbprock_proc_snapshot_00001332	17.7373	247.971	0	20.179
./mbprock_proc_snapshot_00001333	17.7668	256.044	0	21.458
./mbprock_proc_snapshot_00001334	17.853	258.338	0	21.658
./mbprock_proc_snapshot_00001335	17.9629	259.946	0	22.869
./mbprock_proc_snapshot_00001336	18.0244	252.031	0	23.217
./mbprock_proc_snapshot_00001337	18.0891	255.139	0	22.943
./mbprock_proc_snapshot_00001338	18.1345	252.143	0	23.639
./mbprock_proc_snapshot_00001339	18.145	243.22	0	23.35
./mbprock_proc_snapshot_00001340	18.1174	237.174	0	24.563
./mbprock_proc_snapshot_00001341	18.0301	232.859	0	25.554
./mbprock_proc_snapshot_00001342	17.8365	231.156	0	25.33
./mbprock_proc_snapshot_00001343	17.5458	232.686	0	24.097
./mbprock_proc_snapshot_00001344	17.237	229.961	0	22.532
./mbprock_proc_snapshot_00001345	16.9341	238.579	0	21.246
./mbprock_proc_snapshot_00001346	16.6047	241.616	0	20.641
./mbprock_proc_snapshot_00001347	16.3057	237.962	0	18.671
./mbprock_proc_snapshot_00001348	16.0377	235.551	0	16.415
./mbprock_proc_snapshot_00001349	15.8489	231.084	0	15.443
./mbprock_proc_snapshot_00001350	15.7277	230.17	0	14.039
./mbprock_proc_snapshot_00001351	15.6421	226.721	0	13.314
./mbprock_proc_snapshot_00001352	15.583	221.088	0	12.975
./mbprock_proc_snapshot_00001353	15.5185	218.678	0	11.916
./mbprock_proc_snapshot_00001354	15.469	211.899	0	11.062
./mbprock_proc_snapshot_00001355	15.4388	207.164	0	10.548
./mbprock_proc_snapshot_00001356	15.433	200.652	0	10.24
./mbprock_proc_snapshot_00001357	15.4367	202.788	0	10.411
./mbprock_proc_snapshot_00001358	15.4335	203.717	0	11.02
./mbprock_proc_snapshot_00001359	15.4339	213.011	0	11.827
./mbprock_proc_snapshot_00001360	15.4145	214.062	0	11.871
./mbprock_proc_snapshot_00001361	15.4092	213.241	0	11.915
./mbprock_proc_snapshot_00001362	15.3832	208.033	0	12.872
./mbprock_proc_snapshot_00001363	15.3717	206.049	0	13.078
./mbprock_proc_snapshot_00001364	15.376	207.793	0	13.041
./mbprock_proc_snapshot_00001365	15.3755	209.19	0	13.332
./mbprock_proc_snapshot_00001366	15.369	215.789	0	13.435
./mbprock_proc_snapshot_00001367	15.3611	212.872	0	14.197
./mbprock_proc_snapshot_00001368	15.3536	213.068	0	15.648
./mbprock_proc_snapshot_00001369	15.3254	213.852	0	17.15
./mbprock_proc_snapshot_00001370	15.2996	223.482	0	18.53
./mbprock_proc_snapshot_00001371	15.2938	224.873	0	19.095
./mbprock_proc_snapshot_00001372	15.3109	226.33	0	20.032
./mbprock_proc_snapshot_00001373	15.3316	223.297	0	21.024
./mbprock_proc_snapshot_00001374	15.3395	221.899	0	20.895
./mbprock_proc_snapshot_00001375	15.3458	220.637	0	20.527
./mbprock_proc_snapshot_00001376	15.3354	219.903	0	20.234
./mbprock_proc_snapshot_00001377	15.3124	221.164	0	20.045
./mbprock_proc_snapshot_00001378	15.2824	221.436	0	19.569
./mbprock_proc_snapshot_00001379	15.2632	223.397	0	19.647
./mbprock_proc_snapshot_00001380	15.2961	226.837	0	19.849
./mbprock_proc_snapshot_00001381	15.3403	226.763	0	20.183
./mbprock_proc_snapshot_00001382	15.3744	227.844	0	20.339
./mbprock_proc_snapshot_00001383	15.4095	228.984	0	20.473
./mbprock_proc_snapshot_00001384	15.45	230.118	0	20.437
./mbprock_proc_snapshot_00001385	15.4844	226.513	0	20.734
./mbprock_proc_snapshot_00001386	15.4947	224.11	0	20.528
./mbprock_proc_snapshot_00001387	15.5241	224.719	0	20.93
./mbprock_proc_snapshot_00001388	15.5497	225.024	0	21.267
./mbprock_proc_snapshot_00001389	15.5713	222.133	0	21.117
./mbprock_proc_snapshot_00001390	15.5931	221.463	0	21.175
./mbprock_proc_snapshot_00001391	15.6313	221.749	0	21.875
./mbprock_proc_snapshot_00001392	15.6752	221.399	0	20.89
./mbprock_proc_snapshot_00001393	15.7295	215.186	0	19.623
./mbprock_proc_snapshot_00001394	15.7892	214.775	0	19.618
./mbprock_proc_snapshot_00001395	15.8458	220.312	0	19.491
./mbprock_proc_snapshot_00001396	15.8856	223.918	0	18.89
./mbprock_proc_snapshot_00001397	15.9168	226.955	0	18.699
./mbprock_proc_snapshot_00001398	15.9342	226.326	0	18.367
./mbprock_proc_snapshot_00001399	15.9494	231.579	0	18.278
./mbprock_proc_snapshot_00001400	15.9475	234.392	0	18.493
./mbprock_proc_snapshot_00001401	15.9574	234.666	0	18.576
./mbprock_proc_snapshot_00001402	15.9776	235.007	0	18.906
./mbprock_proc_snapshot_00001403	16.0081	232.224	0	18.659
./mbprock_proc_snapshot_00001404	16.0371	230.976	0	18.224
./mbprock_proc_snapshot_00001405	16.0652	233.95	0	17.681
./mbprock_proc_snapshot_00001406	16.0942	240.778	0	17.408
./mbprock_proc_snapshot_00001407	16.1243	243.825	0	17.944
./mbprock_proc_snapshot_00001408	16.1736	250.183	0	17.951
./mbprock_proc_snapshot_00001409	16.2167	254.507	0	18.573
./mbprock_proc_snapshot_00001410	16.2544	262.7	0	21.006
./mbprock_proc_snapshot_00001411	16.2657	267.041	0	22.899
./mbprock_proc_snapshot_00001412	16.2821	267.044	0	24.059
./mbprock_proc_snapshot_00001413	16.3029	272.132	0	24.378
./mbprock_proc_snapshot_00001414	16.3429	277.254	0	24.491
./mbprock_proc_snapshot_00001415	16.3814	278.723	0	24.458
./mbprock_proc_snapshot_00001416	16.411	276.474	0	24.893
./mbprock_proc_snapshot_00001417	16.4257	277.17	0	24.361
./mbprock_proc_snapshot_00001418	16.4387	277.094	0	23.144
./mbprock_proc_snapshot_00001419	16.4503	271.627	0	22.092
./mbprock_proc_snapshot_00001420	16.4781	273.496	0	21.581
./mbprock_proc_snapshot_00001421	16.5014	277.99	0	21.949
./mbprock_proc_snapshot_00001422	16.5156	274.273	0	21.657
./mbprock_proc_snapshot_00001423	16.531	271.475	0	22.124
./mbprock_proc_snapshot_00001424	16.5477	264.465	0	20.982
./mbprock_proc_snapshot_00001425	16.5614	261.068	0	19.632
./mbprock_proc_snapshot_00001426	16.594	259.834	0	18.645
./mbprock_proc_snapshot_00001427	16.6408	257.241	0	17.662
./mbprock_proc_snapshot_00001428	16.6819	258.803	0	17.491
./mbprock_proc_snapshot_00001429	16.7173	262.6	0	17.98
./mbprock_proc_snapshot_00001430	16.7473	266.446	0	18.71
./mbprock_proc_snapshot_00001431	16.7846	268.251	0	18.392
./mbprock_proc_snapshot_00001432	16.8412	275.092	0	16.423
./mbprock_proc_snapshot_00001433	16.9113	282.038	0	16.371
./mbprock_proc_snapshot_00001434	16.9802	282.381	0	15.898
./mbprock_proc_snapshot_00001435	17.0428	286.863	0	16.024
./mbprock_proc_snapshot_00001436	17.0924	286.519	0	15.954
./mbprock_proc_snapshot_00001437	17.1539	284.712	0	15.684
./mbprock_proc_snapshot_00001438	17.2166	284.55	0	15.389
./mbprock_proc_snapshot_00001439	17.28	287.191	0	15.657
./mbprock_proc_snapshot_00001440	17.3517	292.239	0	16.862
./mbprock_proc_snapshot_00001441	17.4385	292.241	0	16.794
./mbprock_proc_snapshot_00001442	17.5391	298.268	0	16.302
./mbprock_proc_snapshot_00001443	17.6261	300.783	0	16.087
./mbprock_proc_snapshot_00001444	17.6972	304.422	0	16.145
./mbprock_proc_snapshot_00001445	17.771	302.68	0	16.356
./mbprock_proc_snapshot_00001446	17.8457	301.149	0	16.896
./mbprock_proc_snapshot_00001447	17.9235	300.807	0	17.849
./mbprock_proc_snapshot_00001448	17.9848	301.788	0	19.609
./mbprock_proc_snapshot_00001449	18.0532	299.931	0	20.555
./mbprock_proc_snapshot_00001450	18.1116	290.852	0	19.793
./mbprock_proc_snapshot_00001451	18.1497	290.734	0	19.068
./mbprock_proc_snapshot_00001452	18.1789	292.988	0	18.386
./mbprock_proc_snapshot_00001453	18.1972	293.983	0	18.432
./mbprock_proc_snapshot_00001454	18.2408	296.711	0	18.295
./mbprock_proc_snapshot_00001455	18.3014	301.082	0	18.043
./mbprock_proc_snapshot_00001456	18.3397	304.869	0	18.74
./mbprock_proc_snapshot_00001457	18.3635	309.551	0	20.63
./mbprock_proc_snapshot_00001458	18.4019	313.457	0	21.972
./mbprock_proc_snapshot_00001459	18.4331	314.775	0	22.39
./mbprock_proc_snapshot_00001460	18.4887	316.345	0	22.174
./mbprock_proc_snapshot_00001461	18.5634	316.192	0	22.141
./mbprock_proc_snapshot_00001462	18.652	314.746	0	21.065
./mbprock_proc_snapshot_00001463	18.7362	315.218	0	20.689
./mbprock_proc_snapshot_00001464	18.8196	313.088	0	21.057
./mbprock_proc_snapshot_00001465	18.9105	313.862	0	21.485
./mbprock_proc_snapshot_00001466	18.9982	315.56	0	21.672
./mbprock_proc_snapshot_00001467	19.0849	317.117	0	21.51
./mbprock_proc_snapshot_00001468	19.1849	315.695	0	20.399
./mbprock_proc_snapshot_00001469	19.2784	316.957	0	20.161
./mbprock_proc_snapshot_00001470	19.3648	318.54	0	19.862
./mbprock_proc_snapshot_00001471	19.4331	319.339	0	19.195
./mbprock_proc_snapshot_00001472	19.4954	316.415	0	19.061
./mbprock_proc_snapshot_00001473	19.5506	313.834	0	18.915
./mbprock_proc_snapshot_00001474	19.6233	315.284	0	19.161
./mbprock_proc_snapshot_00001475	19.6909	317.284	0	19.744
./mbprock_proc_snapshot_00001476	19.7551	315.75	0	19.782
./mbprock_proc_snapshot_00001477	19.8103	315.297	0	19.735
./mbprock_proc_snapshot_00001478	19.8509	313.441	0	20.763
./mbprock_proc_snapshot_00001479	19.8836	312.67	0	21.561
./mbprock_proc_snapshot_00001480	19.9242	309.176	0	20.93
./mbprock_proc_snapshot_00001481	19.9326	308.122	0	21.766
./mbprock_proc_snapshot_00001482	19.9258	303.247	0	22.195
./mbprock_proc_snapshot_00001483	19.9344	295.277	0	22.196
./mbprock_proc_snapshot_00001484	19.938	292.223	0	21.947
./mbprock_proc_snapshot_00001485	19.9321	291.425	0	23.224
./mbprock_proc_snapshot_00001486	19.9244	290.345	0	23.918
./mbprock_proc_snapshot_00001487	19.9231	287.127	0	23.369
./mbprock_proc_snapshot_00001488	19.9423	292.971	0	23.043
./mbprock_proc_snapshot_00001489	19.9396	292.659	0	24.613
./mbprock_proc_snapshot_00001490	19.9461	291.963	0	25.69
./mbprock_proc_snapshot_00001491	19.9697	296.056	0	27.545
./mbprock_proc_snapshot_00001492	20.0242	297.344	0	27.669
./mbprock_proc_snapshot_00001493	20.1027	299.44	0	28.4
./mbprock_proc_snapshot_00001494	20.1644	297.588	0	28.582
./mbprock_proc_snapshot_00001495	20.2172	296.503	0	29.275
./mbprock_proc_snapshot_00001496	20.2515	294.025	0	29.761
./mbprock_proc_snapshot_00001497	20.2836	293.33	0	30.026
./mbprock_proc_snapshot_00001498	20.3236	290.463	0	29.035
./mbprock_proc_snapshot_00001499	20.3517	291.143	0	29.273
./mbprock_proc_snapshot_00001500	20.3754	292.341	0	29.661
./mbprock_proc_snapshot_00001501	20.4044	293.906	0	28.592
./mbprock_proc_snapshot_00001502	20.4272	294.791	0	28.326
./mbprock_proc_snapshot_00001503	20.4342	299.434	0	27.917
./mbprock_proc_snapshot_00001504	20.4194	301.201	0	27.357
./mbprock_proc_snapshot_00001505	20.4111	303.127	0	27.973
./mbprock_proc_snapshot_00001506	20.3884	303.119	0	30.324
./mbprock_proc_snapshot_00001507	20.3611	304.527	0	31.385
./mbprock_proc_snapshot_00001508	20.3382	306.344	0	31.007
./mbprock_proc_snapshot_00001509	20.3203	301.507	0	29.957
./mbprock_proc_snapshot_00001510	20.2933	298.07	0	27.958
./mbprock_proc_snapshot_00001511	20.2605	295.523	0	25.56
./mbprock_proc_snapshot_00001512	20.2179	294.432	0	24.067
./mbprock_proc_snapshot_00001513	20.1622	292.772	0	23.063
./mbprock_proc_snapshot_00001514	20.1092	289.209	0	23.117
./mbprock_proc_snapshot_00001515	20.0656	285.76	0	23.532
./mbprock_proc_snapshot_00001516	20.0157	282.765	0	23.495
./mbprock_proc_snapshot_00001517	19.9628	279.488	0	23.346
./mbprock_proc_snapshot_00001518	19.9121	276.529	0	22.532
./mbprock_proc_snapshot_00001519	19.8583	273.575	0	21.808
./mbprock_proc_snapshot_00001520	19.8009	269.745	0	21.675
./mbprock_proc_snapshot_00001521	19.7344	265.707	0	21.388
./mbprock_proc_snapshot_00001522	19.6614	266.395	0	22.691
./mbprock_proc_snapshot_00001523	19.6194	267.639	0	23.455
./mbprock_proc_snapshot_00001524	19.5947	263.936	0	24.173
./mbprock_proc_snapshot_00001525	19.5735	259.501	0	23.455
./mbprock_proc_snapshot_00001526	19.545	257.391	0	23.348
./mbprock_proc_snapshot_00001527	19.5209	254.034	0	23.652
./mbprock_proc_snapshot_00001528	19.4982	252.908	0	23.361
./mbprock_proc_snapshot_00001529	19.4722	251.932	0	23.294
./mbprock_proc_snapshot_00001530	19.4229	251.444	0	24.399
./mbprock_proc_snapshot_00001531	19.3751	252.89	0	24.712
./mbprock_proc_snapshot_00001532	19.3317	249.086	0	24.645
./mbprock_proc_snapshot_00001533	19.2987	250.605	0	24.429
./mbprock_proc_snapshot_00001534	19.2716	246.1	0	23.953
./mbprock_proc_snapshot_00001535	19.2718	240.86	0	24.078
./mbprock_proc_snapshot_00001536	19.2778	240.19	0	24.038
./mbprock_proc_snapshot_00001537	19.2819	240.694	0	23.709
./mbprock_proc_snapshot_00001538	19.2917	241.771	0	23.019
./mbprock_proc_snapshot_00001539	19.2932	241.553	0	22.808
./mbprock_proc_snapshot_00001540	19.287	239.559	0	22.53
./mbprock_proc_snapshot_00001541	19.2929	238.292	0	22.105
./mbprock_proc_snapshot_00001542	19.2914	239.226	0	21.007
./mbprock_proc_snapshot_00001543	19.2881	236.647	0	21.227
./mbprock_proc_snapshot_00001544	19.2871	233.924	0	21.14
./mbprock_proc_snapshot_00001545	19.2568	230.285	0	21.578
./mbprock_proc_snapshot_00001546	19.2112	232.179	0	21.009
./mbprock_proc_snapshot_00001547	19.1592	231.285	0	20.235
./mbprock_proc_snapshot_00001548	19.1097	226.348	0	19.494
./mbprock_proc_snapshot_00001549	19.0531	224.841	0	19.448
./mbprock_proc_snapshot_00001550	18.9994	224.861	0	19.666
./mbprock_proc_snapshot_00001551	18.935	225.13	0	19.948
./mbprock_proc_snapshot_00001552	18.873	227.327	0	20.643
./mbprock_proc_snapshot_00001553	18.8157	228.725	0	20.982
./mbprock_proc_snapshot_00001554	18.7866	227.549	0	21.414
./mbprock_proc_snapshot_00001555	18.7539	230.174	0	21.607
./mbprock_proc_snapshot_00001556	18.7319	232.926	0	20.241
./mbprock_proc_snapshot_00001557	18.7095	234.922	0	20.897
./mbprock_proc_snapshot_00001558	18.6872	233.726	0	21.044
./mbprock_proc_snapshot_00001559	18.6719	228.021	0	20.111
./mbprock_proc_snapshot_00001560	18.6675	224.453	0	19.22
./mbprock_proc_snapshot_00001561	18.6445	217.293	0	19.511
./mbprock_proc_snapshot_00001562	18.6157	211.718	0	19.81
./mbprock_proc_snapshot_00001563	18.5904	213.329	0	19.793
./mbprock_proc_snapshot_00001564	18.557	216.504	0	19.274
./mbprock_proc_snapshot_00001565	18.5239	218.158	0	18.457
./mbprock_proc_snapshot_00001566	18.4672	211.418	0	18.782
./mbprock_proc_snapshot_00001567	18.4161	209.735	0	19.585
./mbprock_proc_snapshot_00001568	18.3657	206.348	0	20.193
./mbprock_proc_snapshot_00001569	18.2994	203.281	0	20.394
./mbprock_proc_snapshot_00001570	18.2273	201.518	0	21.141
./mbprock_proc_snapshot_00001571	18.1455	193.231	0	21.445
./mbprock_proc_snapshot_00001572	18.0692	191.19	0	19.914
./mbprock_proc_snapshot_00001573	17.9985	187.549	0	18.527
./mbprock_proc_snapshot_00001574	17.914	186.791	0	18.002
./mbprock_proc_snapshot_00001575	17.8249	184.746	0	18.338
./mbprock_proc_snapshot_00001576	17.7475	173.015	0	17.764
./mbprock_proc_snapshot_00001577	17.6687	177.894	0	17.575
./mbprock_proc_snapshot_00001578	17.6033	185.229	0	17.189
./mbprock_proc_snapshot_00001579	17.5461	184.903	0	17.365
./mbprock_proc_snapshot_00001580	17.4917	180.857	0	17.34
./mbprock_proc_snapshot_00001581	17.4319	177.438	0	17.591
./mbprock_proc_snapshot_00001582	17.3866	173.458	0	19.637
./mbprock_proc_snapshot_00001583	17.3455	168.705	0	21.413
./mbprock_proc_snapshot_00001584	17.2958	161.844	0	24.505
./mbprock_proc_snapshot_00001585	17.2646	153.818	0	25.2
./mbprock_proc_snapshot_00001586	17.2372	145.061	0	24.983
./mbprock_proc_snapshot_00001587	17.2132	139.852	0	24.901
./mbprock_proc_snapshot_00001588	17.2008	143.022	0	25.078
./mbprock_proc_snapshot_00001589	17.1884	140.848	0	25.843
./mbprock_proc_snapshot_00001590	17.1648	136.862	0	27.216
./mbprock_proc_snapshot_00001591	17.1351	134.754	0	29.054
./mbprock_proc_snapshot_00001592	17.1057	126.602	0	29.603
./mbprock_proc_snapshot_00001593	17.0867	132.929	0	28.868
./mbprock_proc_snapshot_00001594	17.0426	125.528	0	28.552
./mbprock_proc_snapshot_00001595	16.9774	122.255	0	27.854
./mbprock_proc_snapshot_00001596	16.8951	123.386	0	27.482
./mbprock_proc_snapshot_00001597	16.8126	123.396	0	27.729
./mbprock_proc_snapshot_00001598	16.7167	122.959	0	27.133
./mbprock_proc_snapshot_00001599	16.6246	111.739	0	26.514
./mbprock_proc_snapshot_00001600	16.531	105.874	0	25.818
./mbprock_proc_snapshot_00001601	16.4364	100.071	0	26.302
./mbprock_proc_snapshot_00001602	16.347	98.9582	0	26.659
./mbprock_proc_snapshot_00001603	16.2483	101.053	0	26.077
./mbprock_proc_snapshot_00001604	16.125	96.0982	0	25.487
./mbprock_proc_snapshot_00001605	15.9888	95.1617	0	24.859
./mbprock_proc_snapshot_00001606	15.8523	91.9846	0	24.342
./mbprock_proc_snapshot_00001607	15.7465	85.6058	0	23.079
./mbprock_proc_snapshot_00001608	15.676	82.3043	0	22.262
./mbprock_proc_snapshot_00001609	15.6271	78.449	0	21.523
./mbprock_proc_snapshot_00001610	15.5995	84.6859	0	21.118
./mbprock_proc_snapshot_00001611	15.5943	85.6777	0	20.852
./mbprock_proc_snapshot_00001612	15.5891	86.1448	0	20.386
./mbprock_proc_snapshot_00001613	15.602	87.0184	0	20.088
./mbprock_proc_snapshot_00001614	15.6272	90.2002	0	18.908
./mbprock_proc_snapshot_00001615	15.6416	90.2331	0	18.345
./mbprock_proc_snapshot_00001616	15.6441	88.2291	0	17.993
./mbprock_proc_snapshot_00001617	15.6522	91.0572	0	17.571
./mbprock_proc_snapshot_00001618	15.6478	93.487	0	16.958
./mbprock_proc_snapshot_00001619	15.6275	94.98	0	17.404
./mbprock_proc_snapshot_00001620	15.6131	98.2151	0	16.869
./mbprock_proc_snapshot_00001621	15.6043	98.744	0	16.109
./mbprock_proc_snapshot_00001622	15.6168	100.049	0	15.867
./mbprock_proc_snapshot_00001623	15.6219	100.594	0	16.17
./mbprock_proc_snapshot_00001624	15.6084	100.175	0	16.03
./mbprock_proc_snapshot_00001625	15.581	99.0251	0	15.195
./mbprock_proc_snapshot_00001626	15.5516	92.5493	0	14.744
./mbprock_proc_snapshot_00001627	15.5213	83.709	0	15.195
./mbprock_proc_snapshot_00001628	15.5019	78.4701	0	16.847
./mbprock_proc_snapshot_00001629	15.4806	82.0078	0	17.584
./mbprock_proc_snapshot_00001630	15.4696	85.0038	0	17.784
./mbprock_proc_snapshot_00001631	15.4698	90.4818	0	17.751
./mbprock_proc_snapshot_00001632	15.4762	92.8444	0	17.916
./mbprock_proc_snapshot_00001633	15.4807	94.8007	0	19.042
./mbprock_proc_snapshot_00001634	15.4763	93.6824	0	19.66
./mbprock_proc_snapshot_00001635	15.4544	94.1616	0	19.324
./mbprock_proc_snapshot_00001636	15.4118	91.9314	0	18.973
./mbprock_proc_snapshot_00001637	15.3512	89.9526	0	18.949
./mbprock_proc_snapshot_00001638	15.2769	84.5001	0	18.829
./mbprock_proc_snapshot_00001639	15.1941	77.9545	0	18.12
./mbprock_proc_snapshot_00001640	15.1166	75.6079	0	17.396
./mbprock_proc_snapshot_00001641	15.0371	75.3937	0	16.732
./mbprock_proc_snapshot_00001642	14.9665	66.2843	0	16.194
./mbprock_proc_snapshot_00001643	14.9008	68.9838	0	16.046
./mbprock_proc_snapshot_00001644	14.8385	74.9932	0	15.789
./mbprock_proc_snapshot_00001645	14.7732	71.489	0	15.67
./mbprock_proc_snapshot_00001646	14.7216	69.4857	0	14.824
./mbprock_proc_snapshot_00001647	14.6712	69.008	0	15.302
./mbprock_proc_snapshot_00001648	14.6144	68.4511	0	15.57
./mbprock_proc_snapshot_00001649	14.5416	70.0502	0	16.145
./mbprock_proc_snapshot_00001650	14.4608	65.9968	0	16.124
./mbprock_proc_snapshot_00001651	14.3634	64.2798	0	15.765
./mbprock_proc_snapshot_00001652	14.2517	67.0232	0	14.192
./mbprock_proc_snapshot_00001653	14.145	63.4404	0	13.238
./mbprock_proc_snapshot_00001654	14.0466	57.7136	0	12.364
./mbprock_proc_snapshot_00001655	13.9413	50.9318	0	11.522
./mbprock_proc_snapshot_00001656	13.8327	50.2062	0	11.378
./mbprock_proc_snapshot_00001657	13.7106	45.8548	0	10.893
./mbprock_proc_snapshot_00001658	13.565	43.7314	0	10.725
./mbprock_proc_snapshot_00001659	13.3951	45.378	0	10.833
./mbprock_proc_snapshot_00001660	13.2384	55.7135	0	10.855
./mbprock_proc_snapshot_00001661	13.1056	61.5584	0	10.274
./mbprock_proc_snapshot_00001662	12.9858	60.0206	0	10.185
./mbprock_proc_snapshot_00001663	12.8604	69.5212	0	10.57
./mbprock_proc_snapshot_00001664	12.7305	76.1926	0	11.07
./mbprock_proc_snapshot_00001665	12.5883	79.686	0	11.256
./mbprock_proc_snapshot_00001666	12.4464	79.3288	0	10.839
./mbprock_proc_snapshot_00001667	12.3084	76.034	0	10.592
./mbprock_proc_snapshot_00001668	12.1697	76.0008	0	10.419
./mbprock_proc_snapshot_00001669	12.0265	74.231	0	10.715
./mbprock_proc_snapshot_00001670	11.8925	68.9681	0	10.526
./mbprock_proc_snapshot_00001671	11.7724	62.0496	0	10.806
./mbprock_proc_snapshot_00001672	11.666	58.0557	0	10.679
./mbprock_proc_snapshot_00001673	11.6123	48.7071	0	10.363
./mbprock_proc_snapshot_00001674	11.5953	46.6696	0	9.973
./mbprock_proc_snapshot_00001675	11.5834	39.1185	0	10.124
./mbprock_proc_snapshot_00001676	11.5818	37.8472	0	9.714
./mbprock_proc_snapshot_00001677	11.5924	33.3244	0	9.362
./mbprock_proc_snapshot_00001678	11.6198	34.7095	0	9.085
./mbprock_proc_snapshot_00001679	11.6599	28.4	0	8.976
./mbprock_proc_snapshot_00001680	11.7206	22.1059	0	9.101
./mbprock_proc_snapshot_00001681	11.782	21.2668	0	9.163
./mbprock_proc_snapshot_00001682	11.8288	29.9518	0	9.438
./mbprock_proc_snapshot_00001683	11.8512	31.6017	0	9.013
./mbprock_proc_snapshot_00001684	11.8558	33.2167	0	9.027
./mbprock_proc_snapshot_00001685	11.8487	31.7211	0	9.017
./mbprock_proc_snapshot_00001686	11.8068	30.5234	0	8.98
./mbprock_proc_snapshot_00001687	11.7424	27.6295	0	8.641
./mbprock_proc_snapshot_00001688	11.6823	23.739	0	8.411
./mbprock_proc_snapshot_00001689	11.6231	23.2788	0	8.1
./mbprock_proc_snapshot_00001690	11.5559	25.07	0	7.842
./mbprock_proc_snapshot_00001691	11.5056	19.5721	0	7.632
./mbprock_proc_snapshot_00001692	11.4599	13.1373	0	7.683
./mbprock_proc_snapshot_00001693	11.4392	6.30281	1	7.974
./mbprock_proc_snapshot_00001694	11.4426	9.40201	0	8.369
./mbprock_proc_snapshot_00001695	11.4465	7.83891	1	8.459
./mbprock_proc_snapshot_00001696	11.4319	10.0325	0	8.658
./mbprock_proc_snapshot_00001697	11.4047	16.0517	0	8.346
./mbprock_proc_snapshot_00001698	11.3688	14.5243	0	8.31
./mbprock_proc_snapshot_00001699	11.3342	11.5789	0	8.282
./mbprock_proc_snapshot_00001700	11.313	20.839	0	8.508
./mbprock_proc_snapshot_00001701	11.3003	22.3008	0	8.838
./mbprock_proc_snapshot_00001702	11.2921	22.3665	0	9.025
./mbprock_proc_snapshot_00001703	11.2908	27.2346	0	9.217
./mbprock_proc_snapshot_00001704	11.2969	29.0725	0	9.508
./mbprock_proc_snapshot_00001705	11.2925	35.9217	0	9.742
./mbprock_proc_snapshot_00001706	11.3052	40.8334	0	9.853
./mbprock_proc_snapshot_00001707	11.3299	48.9668	0	10.136
./mbprock_proc_snapshot_00001708	11.3549	51.1517	0	10.493
./mbprock_proc_snapshot_00001709	11.3593	49.4684	0	10.933
./mbprock_proc_snapshot_00001710	11.3701	48.9051	0	11.024
./mbprock_proc_snapshot_00001711	11.3964	52.0543	0	11.233
./mbprock_proc_snapshot_00001712	11.4362	51.1158	0	11.265
./mbprock_proc_snapshot_00001713	11.47	51.3149	0	11.438
./mbprock_proc_snapshot_00001714	11.5155	46.5989	0	11.634
./mbprock_proc_snapshot_00001715	11.5485	44.7771	0	11.757
./mbprock_proc_snapshot_00001716	11.5734	49.2193	0	12.838
./mbprock_proc_snapshot_00001717	11.573	52.0894	0	13.41
./mbprock_proc_snapshot_00001718	11.5878	51.6828	0	13.463
./mbprock_proc_snapshot_00001719	11.6189	60.6695	0	13.506
./mbprock_proc_snapshot_00001720	11.6117	63.9123	0	13.451
./mbprock_proc_snapshot_00001721	11.5844	62.8879	0	13.709
./mbprock_proc_snapshot_00001722	11.5694	66.925	0	13.878
./mbprock_proc_snapshot_00001723	11.5498	64.5055	0	14.472
./mbprock_proc_snapshot_00001724	11.5166	60.9194	0	14.782
./mbprock_proc_snapshot_00001725	11.4889	58.4085	0	15.537
./mbprock_proc_snapshot_00001726	11.4755	61.0636	0	15.894
./mbprock_proc_snapshot_00001727	11.4609	62.6187	0	16.308
./mbprock_proc_snapshot_00001728	11.4478	64.8069	0	16.809
./mbprock_proc_snapshot_00001729	11.4408	68.0977	0	16.583
./mbprock_proc_snapshot_00001730	11.4153	65.8605	0	16.917
./mbprock_proc_snapshot_00001731	11.3713	61.2256	0	17.343
./mbprock_proc_snapshot_00001732	11.3202	53.091	0	17.456
./mbprock_proc_snapshot_00001733	11.2729	50.3284	0	17.421
./mbprock_proc_snapshot_00001734	11.2367	61.0429	0	17.874
./mbprock_proc_snapshot_00001735	11.2111	60.903	0	17.946
./mbprock_proc_snapshot_00001736	11.1995	58.7336	0	17.798
./mbprock_proc_snapshot_00001737	11.1924	54.8784	0	18.102
./mbprock_proc_snapshot_00001738	11.2082	56.9648	0	17.611
./mbprock_proc_snapshot_00001739	11.2265	61.1405	0	18.044
./mbprock_proc_snapshot_00001740	11.2307	66.9409	0	18.01
./mbprock_proc_snapshot_00001741	11.2145	69.0905	0	18.389
./mbprock_proc_snapshot_00001742	11.1754	62.7555	0	18.432
./mbprock_proc_snapshot_00001743	11.1352	52.4386	0	18.393
./mbprock_proc_snapshot_00001744	11.1252	49.9274	0	19.345
./mbprock_proc_snapshot_00001745	11.1198	52.1012	0	20.311
./mbprock_proc_snapshot_00001746	11.1048	47.5428	0	21.421
./mbprock_proc_snapshot_00001747	11.0792	48.7118	0	21.851
./mbprock_proc_snapshot_00001748	11.059	58.0949	0	22.359
./mbprock_proc_snapshot_00001749	11.049	65.5379	0	22.247
./mbprock_proc_snapshot_00001750	11.0535	77.4331	0	22.732
./mbprock_proc_snapshot_00001751	11.0459	80.6371	0	22.912
./mbprock_proc_snapshot_00001752	11.0441	86.2423	0	22.344
./mbprock_proc_snapshot_00001753	11.038	87.3876	0	21.63
./mbprock_proc_snapshot_00001754	11.0304	87.2806	0	20.572
./mbprock_proc_snapshot_00001755	11.0129	88.2526	0	19.845
./mbprock_proc_snapshot_00001756	11.0099	87.5022	0	19.564
./mbprock_proc_snapshot_00001757	11.0022	89.4493	0	19.49
./mbprock_proc_snapshot_00001758	11.0065	91.5947	0	19.884
./mbprock_proc_snapshot_00001759	11.046	94.0693	0	19.863
./mbprock_proc_snapshot_00001760	11.0938	95.5678	0	20.259
./mbprock_proc_snapshot_00001761	11.1559	98.0684	0	20.554
./mbprock_proc_snapshot_00001762	11.2073	98.3477	0	20.024
./mbprock_proc_snapshot_00001763	11.2222	98.0794	0	19.818
./mbprock_proc_snapshot_00001764	11.2638	99.7063	0	19.427
./mbprock_proc_snapshot_00001765	11.3305	103.778	0	19.61
./mbprock_proc_snapshot_00001766	11.3748	102.363	0	20.441
./mbprock_proc_snapshot_00001767	11.4179	107.582	0	20.634
./mbprock_proc_snapshot_00001768	11.4778	110.397	0	20.534
./mbprock_proc_snapshot_00001769	11.5441	109.054	0	20.419
./mbprock_proc_snapshot_00001770	11.5977	107.407	0	20.512
./mbprock_proc_snapshot_00001771	11.648	109.745	0	20.687
./mbprock_proc_snapshot_00001772	11.6867	110.304	0	20.596
./mbprock_proc_snapshot_00001773	11.703	110.916	0	20.385
./mbprock_proc_snapshot_00001774	11.6894	110.017	0	20.122
./mbprock_proc_snapshot_00001775	11.6746	110.517	0	19.469
./mbprock_proc_snapshot_00001776	11.6714	112.797	0	18.265
./mbprock_proc_snapshot_00001777	11.6758	117.136	0	17.344
./mbprock_proc_snapshot_00001778	11.6824	115.367	0	15.311
./mbprock_proc_snapshot_00001779	11.6989	117.443	0	14.201
./mbprock_proc_snapshot_00001780	11.7624	114.416	0	12.796
./mbprock_proc_snapshot_00001781	11.8165	107.521	0	11.934
./mbprock_proc_snapshot_00001782	11.8816	103.301	0	11.312
./mbprock_proc_snapshot_00001783	11.9658	104.577	0	11.082
./mbprock_proc_snapshot_00001784	12.0453	103.124	0	10.877
./mbprock_proc_snapshot_00001785	12.1065	99.0166	0	10.495
./mbprock_proc_snapshot_00001786	12.1472	97.0395	0	10.668
./mbprock_proc_snapshot_00001787	12.1757	98.1678	0	10.861
./mbprock_proc_snapshot_00001788	12.2039	98.6292	0	10.96
./mbprock_proc_snapshot_00001789	12.2134	94.5266	0	10.831
./mbprock_proc_snapshot_00001790	12.1831	92.0324	0	10.979
./mbprock_proc_snapshot_00001791	12.1668	89.6149	0	10.627
./mbprock_proc_snapshot_00001792	12.1897	94.4514	0	10.433
./mbprock_proc_snapshot_00001793	12.2137	102.903	0	10.302
./mbprock_proc_snapshot_00001794	12.2576	107.814	0	10.334
./mbprock_proc_snapshot_00001795	12.3296	108.305	0	10.331
./mbprock_proc_snapshot_00001796	12.4112	106.177	0	10.667
./mbprock_proc_snapshot_00001797	12.5089	110.774	0	10.869
./mbprock_proc_snapshot_00001798	12.5814	111.793	0	10.951
./mbprock_proc_snapshot_00001799	12.6511	113.391	0	11.024
./mbprock_proc_snapshot_00001800	12.7039	113.37	0	11.493
./mbprock_proc_snapshot_00001801	12.7781	124.806	0	11.784
./mbprock_proc_snapshot_00001802	12.8818	122.068	0	11.894
./mbprock_proc_snapshot_00001803	12.9782	119.43	0	11.884
./mbprock_proc_snapshot_00001804	13.0564	117.006	0	11.987
./mbprock_proc_snapshot_00001805	13.1079	126.192	0	12.19
./mbprock_proc_snapshot_00001806	13.1664	129.891	0	12.051
./mbprock_proc_snapshot_00001807	13.2346	126.387	0	11.18
./mbprock_proc_snapshot_00001808	13.2787	124.875	0	10.673
./mbprock_proc_snapshot_00001809	13.2924	128.209	0	9.944
./mbprock_proc_snapshot_00001810	13.2824	123.206	0	9.981
./mbprock_proc_snapshot_00001811	13.2609	125.208	0	10.179
./mbprock_proc_snapshot_00001812	13.2305	123.75	0	10.237
./mbprock_proc_snapshot_00001813	13.1826	122.324	0	10.238
./mbprock_proc_snapshot_00001814	13.1383	119.631	0	9.835
./mbprock_proc_snapshot_00001815	13.126	118.382	0	9.633
./mbprock_proc_snapshot_00001816	13.1492	121.029	0	8.956
./mbprock_proc_snapshot_00001817	13.1798	118.814	0	9.359
./mbprock_proc_snapshot_00001818	13.206	118.616	0	9.39
./mbprock_proc_snapshot_00001819	13.2148	117.607	0	9.478
./mbprock_proc_snapshot_00001820	13.2123	111.738	0	9.503
./mbprock_proc_snapshot_00001821	13.2156	106.563	0	9.575
./mbprock_proc_snapshot_00001822	13.1839	105.613	0	9.055
./mbprock_proc_snapshot_00001823	13.1613	106.609	0	9.23
./mbprock_proc_snapshot_00001824	13.1832	105.118	0	9.378
./mbprock_proc_snapshot_00001825	13.2088	102.97	0	9.402
./mbprock_proc_snapshot_00001826	13.2346	106.449	0	9.432
./mbprock_proc_snapshot_00001827	13.2568	103.817	0	9.583
./mbprock_proc_snapshot_00001828	13.2928	101.144	0	9.616
./mbprock_proc_snapshot_00001829	13.3256	100.723	0	9.614
./mbprock_proc_snapshot_00001830	13.3604	99.0821	0	9.645
./mbprock_proc_snapshot_00001831	13.4091	98.8313	0	9.879
./mbprock_proc_snapshot_00001832	13.475	99.0318	0	10.112
./mbprock_proc_snapshot_00001833	13.539	99.4355	0	10.642
./mbprock_proc_snapshot_00001834	13.568	102.031	0	11.118
./mbprock_proc_snapshot_00001835	13.5809	99.5198	0	11.38
./mbprock_proc_snapshot_00001836	13.5849	90.8702	0	11.372
./mbprock_proc_snapshot_00001837	13.5879	80.7739	0	11.352
./mbprock_proc_snapshot_00001838	13.589	72.2937	0	11.441
./mbprock_proc_snapshot_00001839	13.584	69.0409	0	11.715
./mbprock_proc_snapshot_00001840	13.5671	74.3346	0	12.513
./mbprock_proc_snapshot_00001841	13.563	78.2008	0	12.378
./mbprock_proc_snapshot_00001842	13.5614	80.7809	0	12.152
./mbprock_proc_snapshot_00001843	13.5528	76.3948	0	11.673
./mbprock_proc_snapshot_00001844	13.517	75.8533	0	10.675
./mbprock_proc_snapshot_00001845	13.4799	76.1796	0	9.666
./mbprock_proc_snapshot_00001846	13.4039	76.3375	0	9.91
./mbprock_proc_snapshot_00001847	13.2814	74.9091	0	9.636
./mbprock_proc_snapshot_00001848	13.1358	76.6585	0	9.158
./mbprock_proc_snapshot_00001849	12.982	79.9693	0	8.879
./mbprock_proc_snapshot_00001850	12.809	75.7877	0	8.515
./mbprock_proc_snapshot_00001851	12.6147	75.9111	0	8.34
./mbprock_proc_snapshot_00001852	12.4377	76.2341	0	8.3
./mbprock_proc_snapshot_00001853	12.2838	80.7027	0	8.19
./mbprock_proc_snapshot_00001854	12.1256	85.0676	0	8.32
./mbprock_proc_snapshot_00001855	11.9936	80.4255	0	7.996
./mbprock_proc_snapshot_00001856	11.8953	73.3783	0	7.447
./mbprock_proc_snapshot_00001857	11.8063	69.0163	0	7.101
./mbprock_proc_snapshot_00001858	11.742	60.4401	0	6.573
./mbprock_proc_snapshot_00001859	11.699	53.5081	0	6.26
./mbprock_proc_snapshot_00001860	11.6249	46.5438	0	5.99
./mbprock_proc_snapshot_00001861	11.5138	41.3362	0	5.969
./mbprock_proc_snapshot_00001862	11.392	38.1084	0	5.882
./mbprock_proc_snapshot_00001863	11.298	35.8294	0	5.875
./mbprock_proc_snapshot_00001864	11.1942	32.9468	0	5.813
./mbprock_proc_snapshot_00001865	11.0915	28.0384	0	5.863
./mbprock_proc_snapshot_00001866	10.9839	22.6866	0	5.92
./mbprock_proc_snapshot_00001867	10.8881	22.8268	0	6.112
./mbprock_proc_snapshot_00001868	10.8269	24.8591	0	6.246
./mbprock_proc_snapshot_00001869	10.7893	24.5753	0	6.523
./mbprock_proc_snapshot_00001870	10.7621	27.1931	0	6.937
./mbprock_proc_snapshot_00001871	10.7042	30.7226	0	7.317
./mbprock_proc_snapshot_00001872	10.6527	39.2379	0	7.636
./mbprock_proc_snapshot_00001873	10.6174	44.6207	0	7.862
./mbprock_proc_snapshot_00001874	10.5772	43.6938	0	8.006
./mbprock_proc_snapshot_00001875	10.5372	49.9307	0	7.971
./mbprock_proc_snapshot_00001876	10.5105	56.256	0	7.844
./mbprock_proc_snapshot_00001877	10.4934	55.332	0	8.047
./mbprock_proc_snapshot_00001878	10.4653	55.9773	0	8.388
./mbprock_proc_snapshot_00001879	10.452	55.0524	0	8.586
./mbprock_proc_snapshot_00001880	10.4646	59.0459	0	8.965
./mbprock_proc_snapshot_00001881	10.5019	64.0291	0	9.156
./mbprock_proc_snapshot_00001882	10.5383	59.5192	0	9.186
./mbprock_proc_snapshot_00001883	10.5321	63.1775	0	9.363
./mbprock_proc_snapshot_00001884	10.5225	63.256	0	9.565
./mbprock_proc_snapshot_00001885	10.5331	59.3672	0	9.873
./mbprock_proc_snapshot_00001886	10.5418	48.6523	0	9.897
./mbprock_proc_snapshot_00001887	10.5461	42.1511	0	9.992
./mbprock_proc_snapshot_00001888	10.56	37.7853	0	10.131
./mbprock_proc_snapshot_00001889	10.5718	35.8929	0	10.093
./mbprock_proc_snapshot_00001890	10.5603	30.6034	0	10.16
./mbprock_proc_snapshot_00001891	10.5549	37.332	0	10.671
./mbprock_proc_snapshot_00001892	10.547	38.2046	0	11.261
./mbprock_proc_snapshot_00001893	10.5409	37.1978	0	11.713
./mbprock_proc_snapshot_00001894	10.5174	41.3329	0	11.904
./mbprock_proc_snapshot_00001895	10.4853	46.6229	0	12.551
./mbprock_proc_snapshot_00001896	10.4438	49.3574	0	13.339
./mbprock_proc_snapshot_00001897	10.3745	56.4235	0	14.326
./mbprock_proc_snapshot_00001898	10.3095	50.778	0	15.214
./mbprock_proc_snapshot_00001899	10.2635	42.3857	0	16.079
./mbprock_proc_snapshot_00001900	10.2433	36.1184	0	16.787
./mbprock_proc_snapshot_00001901	10.2458	40.978	0	16.836
./mbprock_proc_snapshot_00001902	10.2453	50.4099	0	16.88
./mbprock_proc_snapshot_00001903	10.2459	52.5985	0	16.78
./mbprock_proc_snapshot_00001904	10.2425	54.3924	0	16.582
./mbprock_proc_snapshot_00001905	10.2285	54.2729	0	16.432
./mbprock_proc_snapshot_00001906	10.2045	57.3527	0	16.281
./mbprock_proc_snapshot_00001907	10.2042	53.1541	0	16.308
./mbprock_proc_snapshot_00001908	10.2011	45.8619	0	16.207
./mbprock_proc_snapshot_00001909	10.2007	45.2236	0	16.291
./mbprock_proc_snapshot_00001910	10.2382	40.2619	0	16.421
./mbprock_proc_snapshot_00001911	10.27	35.7453	0	16.626
./mbprock_proc_snapshot_00001912	10.2864	34.817	0	16.411
./mbprock_proc_snapshot_00001913	10.29	38.3279	0	16.386
./mbprock_proc_snapshot_00001914	10.2818	45.6166	0	16.498
./mbprock_proc_snapshot_00001915	10.2704	48.7163	0	16.155
./mbprock_proc_snapshot_00001916	10.2654	55.3461	0	15.302
./mbprock_proc_snapshot_00001917	10.2586	58.5639	0	13.925
./mbprock_proc_snapshot_00001918	10.2599	65.2721	0	12.92
./mbprock_proc_snapshot_00001919	10.2801	66.7856	0	12.039
./mbprock_proc_snapshot_00001920	10.3157	70.8586	0	11.398
./mbprock_proc_snapshot_00001921	10.3495	74.2436	0	10.896
./mbprock_proc_snapshot_00001922	10.4022	73.7599	0	10.553
./mbprock_proc_snapshot_00001923	10.428	72.3524	0	9.993
./mbprock_proc_snapshot_00001924	10.4414	71.2988	0	9.522
./mbprock_proc_snapshot_00001925	10.4632	69.4901	0	9.117
./mbprock_proc_snapshot_00001926	10.5052	69.1871	0	8.768
./mbprock_proc_snapshot_00001927	10.5579	70.4966	0	8.442
./mbprock_proc_snapshot_00001928	10.5848	68.8845	0	8.195
./mbprock_proc_snapshot_00001929	10.6223	69.6025	0	8.125
./mbprock_proc_snapshot_00001930	10.6705	71.8666	0	7.998
./mbprock_proc_snapshot_00001931	10.7179	74.8093	0	8.066
./mbprock_proc_snapshot_00001932	10.7506	73.2824	0	8.147
./mbprock_proc_snapshot_00001933	10.7577	75.4715	0	8.418
./mbprock_proc_snapshot_00001934	10.7617	81.4607	0	8.699
./mbprock_proc_snapshot_00001935	10.7932	79.5807	0	8.624
./mbprock_proc_snapshot_00001936	10.8441	86.8649	0	8.528
./mbprock_proc_snapshot_00001937	10.9104	87.2224	0	8.546
./mbprock_proc_snapshot_00001938	10.9707	87.4664	0	8.341
./mbprock_proc_snapshot_00001939	11.0252	88.612	0	8.626
./mbprock_proc_snapshot_00001940	11.0715	92.3306	0	9.085
./mbprock_proc_snapshot_00001941	11.1068	98.4735	0	9.333
./mbprock_proc_snapshot_00001942	11.1495	106.482	0	9.998
./mbprock_proc_snapshot_00001943	11.1798	110.728	0	10.783
./mbprock_proc_snapshot_00001944	11.181	114.64	0	11.497
./mbprock_proc_snapshot_00001945	11.1797	109.855	0	11.909
./mbprock_proc_snapshot_00001946	11.1845	106.435	0	12.185
./mbprock_proc_snapshot_00001947	11.2068	101.743	0	12.31
./mbprock_proc_snapshot_00001948	11.2265	98.4647	0	12.52
./mbprock_proc_snapshot_00001949	11.254	98.622	0	12.76
./mbprock_proc_snapshot_00001950	11.2781	100.753	0	13.264
./mbprock_proc_snapshot_00001951	11.2683	88.0409	0	13.835
./mbprock_proc_snapshot_00001952	11.2757	85.22	0	14.103
./mbprock_proc_snapshot_00001953	11.3152	90.3058	0	13.937
./mbprock_proc_snapshot_00001954	11.3353	95.3627	0	14.248
./mbprock_proc_snapshot_00001955	11.3234	98.5714	0	14.256
./mbprock_proc_snapshot_00001956	11.3116	99.4135	0	14.604
./mbprock_proc_snapshot_00001957	11.3076	96.644	0	14.23
./mbprock_proc_snapshot_00001958	11.3093	94.5299	0	14.224
./mbprock_proc_snapshot_00001959	11.3178	100.428	0	13.755
./mbprock_proc_snapshot_00001960	11.3182	98.9441	0	13.382
./mbprock_proc_snapshot_00001961	11.3038	99.4222	0	13.282
./mbprock_proc_snapshot_00001962	11.299	98.5858	0	13.204
./mbprock_proc_snapshot_00001963	11.306	96.2478	0	12.7
./mbprock_proc_snapshot_00001964	11.3155	93.1272	0	12.149
./mbprock_proc_snapshot_00001965	11.3296	94.399	0	11.551
./mbprock_proc_snapshot_00001966	11.3736	94.1811	0	11.031
./mbprock_proc_snapshot_00001967	11.4187	92.1731	0	10.883
./mbprock_proc_snapshot_00001968	11.4686	91.3231	0	10.39
./mbprock_proc_snapshot_00001969	11.5017	92.4685	0	9.775
./mbprock_proc_snapshot_00001970	11.5584	89.9179	0	9.687
./mbprock_proc_snapshot_00001971	11.6072	87.8668	0	9.297
./mbprock_proc_snapshot_00001972	11.625	85.8639	0	9.143
./mbprock_proc_snapshot_00001973	11.615	85.6806	0	8.966
./mbprock_proc_snapshot_00001974	11.5935	84.825	0	8.906
./mbprock_proc_snapshot_00001975	11.5831	80.7906	0	8.923
./mbprock_proc_snapshot_00001976	11.589	79.6534	0	8.988
./mbprock_proc_snapshot_00001977	11.6104	78.6237	0	9.085
./mbprock_proc_snapshot_00001978	11.6309	78.6514	0	9.358
./mbprock_proc_snapshot_00001979	11.6369	76.8082	0	9.713
./mbprock_proc_snapshot_00001980	11.6388	78.6001	0	10.004
./mbprock_proc_snapshot_00001981	11.6218	79.0831	0	10.175
./mbprock_proc_snapshot_00001982	11.5914	80.9726	0	10.16
./mbprock_proc_snapshot_00001983	11.5486	81.2374	0	10.409
./mbprock_proc_snapshot_00001984	11.5075	79.0055	0	10.899
./mbprock_proc_snapshot_00001985	11.4735	83.4527	0	11.373
./mbprock_proc_snapshot_00001986	11.4342	83.3721	0	11.543
./mbprock_proc_snapshot_00001987	11.3958	85.1261	0	11.69
./mbprock_proc_snapshot_00001988	11.3879	85.7553	0	11.892
./mbprock_proc_snapshot_00001989	11.3837	86.994	0	12.697
./mbprock_proc_snapshot_00001990	11.3898	86.6006	0	13.506
./mbprock_proc_snapshot_00001991	11.3655	88.0091	0	14.403
./mbprock_proc_snapshot_00001992	11.336	88.3935	0	15.371
./mbprock_proc_snapshot_00001993	11.2968	89.952	0	16.57
./mbprock_proc_snapshot_00001994	11.2533	90.161	0	17.4
./mbprock_proc_snapshot_00001995	11.2126	91.2284	0	18.082
./mbprock_proc_snapshot_00001996	11.1754	93.4799	0	18.495
./mbprock_proc_snapshot_00001997	11.1238	96.195	0	18.932
./mbprock_proc_snapshot_00001998	11.0739	86.0951	0	19.858
./mbprock_proc_snapshot_00001999	11.0307	80.1406	0	20.856
[truncated: 9,051 more rows]

## Sheet: Figure4_withrho
structure_id	Gyration radius	N-C distance *10	nccontact	chi-squared
./mbprockrhoa_proc_snapshot_00000001	44.8621	1032.91	0	46.375
./mbprockrhoa_proc_snapshot_00000002	44.8587	1032.82	0	44.746
./mbprockrhoa_proc_snapshot_00000003	44.8431	1035.7	0	44.007
./mbprockrhoa_proc_snapshot_00000004	44.8204	1032.23	0	41.932
./mbprockrhoa_proc_snapshot_00000005	44.7857	1030.42	0	41.409
./mbprockrhoa_proc_snapshot_00000006	44.7369	1030.88	0	39.8
./mbprockrhoa_proc_snapshot_00000007	44.7005	1032.19	0	40.427
./mbprockrhoa_proc_snapshot_00000008	44.6852	1032.87	0	39.137
./mbprockrhoa_proc_snapshot_00000009	44.672	1035.12	0	37.357
./mbprockrhoa_proc_snapshot_00000010	44.6554	1034.93	0	39.617
./mbprockrhoa_proc_snapshot_00000011	44.6552	1033.47	0	39.873
./mbprockrhoa_proc_snapshot_00000012	44.6606	1035.21	0	42.625
./mbprockrhoa_proc_snapshot_00000013	44.659	1035.21	0	43.516
./mbprockrhoa_proc_snapshot_00000014	44.6503	1030.48	0	43.235
./mbprockrhoa_proc_snapshot_00000015	44.6283	1026.84	0	41.076
./mbprockrhoa_proc_snapshot_00000016	44.5883	1026.79	0	41.251
./mbprockrhoa_proc_snapshot_00000017	44.5458	1026.53	0	41.055
./mbprockrhoa_proc_snapshot_00000018	44.5037	1026.44	0	41.902
./mbprockrhoa_proc_snapshot_00000019	44.4602	1027.11	0	41.987
./mbprockrhoa_proc_snapshot_00000020	44.422	1028.26	0	42.799
./mbprockrhoa_proc_snapshot_00000021	44.3718	1026.25	0	43.188
./mbprockrhoa_proc_snapshot_00000022	44.3087	1023.29	0	43.94
./mbprockrhoa_proc_snapshot_00000023	44.2363	1020.68	0	43.636
./mbprockrhoa_proc_snapshot_00000024	44.1487	1019.28	0	43.355
./mbprockrhoa_proc_snapshot_00000025	44.0561	1017.84	0	41.728
./mbprockrhoa_proc_snapshot_00000026	43.9789	1014.37	0	41.351
./mbprockrhoa_proc_snapshot_00000027	43.9232	1011.01	0	41.167
./mbprockrhoa_proc_snapshot_00000028	43.8864	1008.62	0	42.139
./mbprockrhoa_proc_snapshot_00000029	43.8614	1009.82	0	41.765
./mbprockrhoa_proc_snapshot_00000030	43.8232	1008.25	0	42.626
./mbprockrhoa_proc_snapshot_00000031	43.7822	1004.07	0	43.287
./mbprockrhoa_proc_snapshot_00000032	43.7409	1001.42	0	42.188
./mbprockrhoa_proc_snapshot_00000033	43.6989	998.37	0	42.648
./mbprockrhoa_proc_snapshot_00000034	43.6484	996.985	0	42.004
./mbprockrhoa_proc_snapshot_00000035	43.6102	995.131	0	41.414
./mbprockrhoa_proc_snapshot_00000036	43.5896	994.548	0	40.59
./mbprockrhoa_proc_snapshot_00000037	43.5654	995.601	0	41.168
./mbprockrhoa_proc_snapshot_00000038	43.5391	993.424	0	41.311
./mbprockrhoa_proc_snapshot_00000039	43.4957	992.138	0	40.779
./mbprockrhoa_proc_snapshot_00000040	43.4576	989.439	0	41.254
./mbprockrhoa_proc_snapshot_00000041	43.4177	990.673	0	39.586
./mbprockrhoa_proc_snapshot_00000042	43.375	983.262	0	39.673
./mbprockrhoa_proc_snapshot_00000043	43.3481	978.807	0	39.249
./mbprockrhoa_proc_snapshot_00000044	43.3167	979.423	0	37.684
./mbprockrhoa_proc_snapshot_00000045	43.2741	977.816	0	38.851
./mbprockrhoa_proc_snapshot_00000046	43.2159	973.205	0	40.264
./mbprockrhoa_proc_snapshot_00000047	43.1566	970.779	0	42.686
./mbprockrhoa_proc_snapshot_00000048	43.0912	964.949	0	42.067
./mbprockrhoa_proc_snapshot_00000049	43.0372	968.414	0	40.939
./mbprockrhoa_proc_snapshot_00000050	42.9949	966.149	0	38.721
./mbprockrhoa_proc_snapshot_00000051	42.9438	964.474	0	37.679
./mbprockrhoa_proc_snapshot_00000052	42.9027	962.691	0	35.959
./mbprockrhoa_proc_snapshot_00000053	42.8793	959.201	0	36.585
./mbprockrhoa_proc_snapshot_00000054	42.8649	956.395	0	35.938
./mbprockrhoa_proc_snapshot_00000055	42.8607	951.826	0	36.715
./mbprockrhoa_proc_snapshot_00000056	42.8519	948.329	0	36.219
./mbprockrhoa_proc_snapshot_00000057	42.8266	947.8	0	35.849
./mbprockrhoa_proc_snapshot_00000058	42.7941	940.136	0	34.194
./mbprockrhoa_proc_snapshot_00000059	42.7629	942.553	0	34.067
./mbprockrhoa_proc_snapshot_00000060	42.7417	936.856	0	33.001
./mbprockrhoa_proc_snapshot_00000061	42.7239	935.937	0	32.337
./mbprockrhoa_proc_snapshot_00000062	42.7201	932.436	0	32.537
./mbprockrhoa_proc_snapshot_00000063	42.7093	929.255	0	32.568
./mbprockrhoa_proc_snapshot_00000064	42.697	920.835	0	33.679
./mbprockrhoa_proc_snapshot_00000065	42.6943	921.897	0	35.087
./mbprockrhoa_proc_snapshot_00000066	42.6784	915.107	0	33.96
./mbprockrhoa_proc_snapshot_00000067	42.6676	914.377	0	31.998
./mbprockrhoa_proc_snapshot_00000068	42.6432	916.253	0	32.512
./mbprockrhoa_proc_snapshot_00000069	42.6064	915.562	0	35.485
./mbprockrhoa_proc_snapshot_00000070	42.5631	912.321	0	35.429
./mbprockrhoa_proc_snapshot_00000071	42.5194	906.107	0	36.8
./mbprockrhoa_proc_snapshot_00000072	42.4758	906.057	0	36.763
./mbprockrhoa_proc_snapshot_00000073	42.4195	905.887	0	35.821
./mbprockrhoa_proc_snapshot_00000074	42.3541	907.735	0	35.008
./mbprockrhoa_proc_snapshot_00000075	42.2898	903.276	0	35.178
./mbprockrhoa_proc_snapshot_00000076	42.2396	896.53	0	33.845
./mbprockrhoa_proc_snapshot_00000077	42.1901	894.598	0	32.948
./mbprockrhoa_proc_snapshot_00000078	42.1532	899.091	0	33.859
./mbprockrhoa_proc_snapshot_00000079	42.1059	901.803	0	34.209
./mbprockrhoa_proc_snapshot_00000080	42.0471	902.447	0	36.585
./mbprockrhoa_proc_snapshot_00000081	41.9901	898.146	0	38.755
./mbprockrhoa_proc_snapshot_00000082	41.9496	903.079	0	42.271
./mbprockrhoa_proc_snapshot_00000083	41.9118	905.258	0	42.516
./mbprockrhoa_proc_snapshot_00000084	41.8765	906.944	0	43.709
./mbprockrhoa_proc_snapshot_00000085	41.8412	909.683	0	42.89
./mbprockrhoa_proc_snapshot_00000086	41.8101	907.01	0	43.959
./mbprockrhoa_proc_snapshot_00000087	41.7812	904.429	0	44.392
./mbprockrhoa_proc_snapshot_00000088	41.7607	904.144	0	45.83
./mbprockrhoa_proc_snapshot_00000089	41.7342	898.848	0	45.78
./mbprockrhoa_proc_snapshot_00000090	41.7062	899.554	0	42.369
./mbprockrhoa_proc_snapshot_00000091	41.6787	900.793	0	40.231
./mbprockrhoa_proc_snapshot_00000092	41.6448	895.956	0	40.474
./mbprockrhoa_proc_snapshot_00000093	41.5912	894.727	0	39.718
./mbprockrhoa_proc_snapshot_00000094	41.5228	888.817	0	40.251
./mbprockrhoa_proc_snapshot_00000095	41.4468	885.858	0	40.438
./mbprockrhoa_proc_snapshot_00000096	41.375	882.882	0	40.056
./mbprockrhoa_proc_snapshot_00000097	41.3201	878.293	0	39.441
./mbprockrhoa_proc_snapshot_00000098	41.246	877.904	0	40.332
./mbprockrhoa_proc_snapshot_00000099	41.1796	872.901	0	39.019
./mbprockrhoa_proc_snapshot_00000100	41.1247	867.391	0	38.12
./mbprockrhoa_proc_snapshot_00000101	41.0587	864.614	0	37.318
./mbprockrhoa_proc_snapshot_00000102	40.9891	866.607	0	38.343
./mbprockrhoa_proc_snapshot_00000103	40.9327	856.935	0	38.252
./mbprockrhoa_proc_snapshot_00000104	40.8876	848.736	0	37.226
./mbprockrhoa_proc_snapshot_00000105	40.8463	846.796	0	37.939
./mbprockrhoa_proc_snapshot_00000106	40.7858	852.405	0	38.103
./mbprockrhoa_proc_snapshot_00000107	40.7074	853.713	0	38.317
./mbprockrhoa_proc_snapshot_00000108	40.6301	850.404	0	37.41
./mbprockrhoa_proc_snapshot_00000109	40.5718	847.117	0	36.012
./mbprockrhoa_proc_snapshot_00000110	40.5338	844.96	0	35.129
./mbprockrhoa_proc_snapshot_00000111	40.5101	840.071	0	35.188
./mbprockrhoa_proc_snapshot_00000112	40.4934	842.523	0	35.681
./mbprockrhoa_proc_snapshot_00000113	40.4863	837.837	0	36.041
./mbprockrhoa_proc_snapshot_00000114	40.4896	829.253	0	36.123
./mbprockrhoa_proc_snapshot_00000115	40.5114	830.832	0	35.441
./mbprockrhoa_proc_snapshot_00000116	40.5372	836.982	0	34.152
./mbprockrhoa_proc_snapshot_00000117	40.5771	827.882	0	34.587
./mbprockrhoa_proc_snapshot_00000118	40.6325	824.362	0	32.922
./mbprockrhoa_proc_snapshot_00000119	40.6854	818.355	0	32.225
./mbprockrhoa_proc_snapshot_00000120	40.7399	817.077	0	29.296
./mbprockrhoa_proc_snapshot_00000121	40.7823	810.618	0	28.683
./mbprockrhoa_proc_snapshot_00000122	40.712	814.09	0	28.837
./mbprockrhoa_proc_snapshot_00000123	40.3505	797.821	0	26.483
./mbprockrhoa_proc_snapshot_00000124	39.9195	808.088	0	25.779
./mbprockrhoa_proc_snapshot_00000125	39.5045	822.329	0	30.984
./mbprockrhoa_proc_snapshot_00000126	39.114	824.037	0	32.594
./mbprockrhoa_proc_snapshot_00000127	38.7632	815.343	0	31.892
./mbprockrhoa_proc_snapshot_00000128	38.4685	811.035	0	31.817
./mbprockrhoa_proc_snapshot_00000129	38.2203	804.379	0	32.942
./mbprockrhoa_proc_snapshot_00000130	37.9948	802.488	0	32.689
./mbprockrhoa_proc_snapshot_00000131	37.7722	797.735	0	30.216
./mbprockrhoa_proc_snapshot_00000132	37.554	787.845	0	26.998
./mbprockrhoa_proc_snapshot_00000133	37.35	783.657	0	24.71
./mbprockrhoa_proc_snapshot_00000134	37.1634	789.491	0	26.089
./mbprockrhoa_proc_snapshot_00000135	36.969	789.78	0	28.154
./mbprockrhoa_proc_snapshot_00000136	36.7701	780.674	0	27.942
./mbprockrhoa_proc_snapshot_00000137	36.675	778.56	0	27.601
./mbprockrhoa_proc_snapshot_00000138	36.6669	778.059	0	30.792
./mbprockrhoa_proc_snapshot_00000139	36.664	777.587	0	31.416
./mbprockrhoa_proc_snapshot_00000140	36.6562	777.617	0	33.711
./mbprockrhoa_proc_snapshot_00000141	36.6489	777.606	0	37.291
./mbprockrhoa_proc_snapshot_00000142	36.6394	777.019	0	42.522
./mbprockrhoa_proc_snapshot_00000143	36.6275	776.132	0	45.937
./mbprockrhoa_proc_snapshot_00000144	36.6253	775.957	0	47.489
./mbprockrhoa_proc_snapshot_00000145	36.632	775.135	0	47.309
./mbprockrhoa_proc_snapshot_00000146	36.6433	774.861	0	48.975
./mbprockrhoa_proc_snapshot_00000147	36.6841	775.78	0	45.54
./mbprockrhoa_proc_snapshot_00000148	36.7369	773.975	0	37.121
./mbprockrhoa_proc_snapshot_00000149	36.7905	780.841	0	34.309
./mbprockrhoa_proc_snapshot_00000150	36.8444	781.358	0	32.547
./mbprockrhoa_proc_snapshot_00000151	36.9145	782.07	0	30.442
./mbprockrhoa_proc_snapshot_00000152	37.0026	781.633	0	30.988
./mbprockrhoa_proc_snapshot_00000153	37.0706	780.231	0	29.915
./mbprockrhoa_proc_snapshot_00000154	37.1216	780.7	0	29.226
./mbprockrhoa_proc_snapshot_00000155	37.1545	794.471	0	26.637
./mbprockrhoa_proc_snapshot_00000156	37.174	799.926	0	26.073
./mbprockrhoa_proc_snapshot_00000157	37.1726	792.182	0	27.256
./mbprockrhoa_proc_snapshot_00000158	37.1593	788.124	0	27.555
./mbprockrhoa_proc_snapshot_00000159	37.1522	788.564	0	28.205
./mbprockrhoa_proc_snapshot_00000160	37.1457	793.349	0	28.11
./mbprockrhoa_proc_snapshot_00000161	37.1345	797.059	0	28.624
./mbprockrhoa_proc_snapshot_00000162	37.121	797.17	0	27.985
./mbprockrhoa_proc_snapshot_00000163	37.1191	791.094	0	26.336
./mbprockrhoa_proc_snapshot_00000164	37.126	788.626	0	25.627
./mbprockrhoa_proc_snapshot_00000165	37.1593	799.703	0	25.401
./mbprockrhoa_proc_snapshot_00000166	37.2031	805.276	0	25.064
./mbprockrhoa_proc_snapshot_00000167	37.2475	817.734	0	25.439
./mbprockrhoa_proc_snapshot_00000168	37.2819	824.574	0	25.35
./mbprockrhoa_proc_snapshot_00000169	37.3087	835.234	0	25.522
./mbprockrhoa_proc_snapshot_00000170	37.3377	829.496	0	27.019
./mbprockrhoa_proc_snapshot_00000171	37.3629	819.79	0	26.317
./mbprockrhoa_proc_snapshot_00000172	37.402	820.744	0	27.675
./mbprockrhoa_proc_snapshot_00000173	37.4432	817.951	0	27.504
./mbprockrhoa_proc_snapshot_00000174	37.4828	813.907	0	27.557
./mbprockrhoa_proc_snapshot_00000175	37.5107	815.072	0	28.062
./mbprockrhoa_proc_snapshot_00000176	37.5462	819.948	0	28.056
./mbprockrhoa_proc_snapshot_00000177	37.5765	821.72	0	27.159
./mbprockrhoa_proc_snapshot_00000178	37.6131	821.144	0	27.989
./mbprockrhoa_proc_snapshot_00000179	37.6547	818.059	0	30.58
./mbprockrhoa_proc_snapshot_00000180	37.692	818.287	0	29.894
./mbprockrhoa_proc_snapshot_00000181	37.7265	820.335	0	28.721
./mbprockrhoa_proc_snapshot_00000182	37.7535	825.697	0	29.105
./mbprockrhoa_proc_snapshot_00000183	37.7741	826.145	0	30.365
./mbprockrhoa_proc_snapshot_00000184	37.7789	829.66	0	30.422
./mbprockrhoa_proc_snapshot_00000185	37.7757	833.359	0	31.055
./mbprockrhoa_proc_snapshot_00000186	37.7792	834.078	0	29.903
./mbprockrhoa_proc_snapshot_00000187	37.7899	826.879	0	29.721
./mbprockrhoa_proc_snapshot_00000188	37.7895	821.512	0	28.022
./mbprockrhoa_proc_snapshot_00000189	37.7867	816.127	0	27.642
./mbprockrhoa_proc_snapshot_00000190	37.7884	822.476	0	30.146
./mbprockrhoa_proc_snapshot_00000191	37.7976	822.995	0	32.255
./mbprockrhoa_proc_snapshot_00000192	37.8148	823.964	0	32.31
./mbprockrhoa_proc_snapshot_00000193	37.8507	832.205	0	34.277
./mbprockrhoa_proc_snapshot_00000194	37.8947	831.034	0	34.233
./mbprockrhoa_proc_snapshot_00000195	37.941	828.458	0	34.325
./mbprockrhoa_proc_snapshot_00000196	37.9883	824.508	0	35.374
./mbprockrhoa_proc_snapshot_00000197	38.0438	825.919	0	35.533
./mbprockrhoa_proc_snapshot_00000198	38.1028	826.584	0	35.13
./mbprockrhoa_proc_snapshot_00000199	38.1508	831.529	0	36.095
./mbprockrhoa_proc_snapshot_00000200	38.2042	833.999	0	34.172
./mbprockrhoa_proc_snapshot_00000201	38.2526	839.167	0	32.918
./mbprockrhoa_proc_snapshot_00000202	38.3127	840.176	0	32.611
./mbprockrhoa_proc_snapshot_00000203	38.3737	836.756	0	32.697
./mbprockrhoa_proc_snapshot_00000204	38.4261	836.794	0	34.13
./mbprockrhoa_proc_snapshot_00000205	38.4567	839.374	0	34.665
./mbprockrhoa_proc_snapshot_00000206	38.4804	839.796	0	36.311
./mbprockrhoa_proc_snapshot_00000207	38.509	837.025	0	35.332
./mbprockrhoa_proc_snapshot_00000208	38.5332	836.212	0	35.494
./mbprockrhoa_proc_snapshot_00000209	38.5321	837.293	0	35.8
./mbprockrhoa_proc_snapshot_00000210	38.5121	830.341	0	36.039
./mbprockrhoa_proc_snapshot_00000211	38.4865	828.803	0	34.291
./mbprockrhoa_proc_snapshot_00000212	38.4758	827.555	0	34.619
./mbprockrhoa_proc_snapshot_00000213	38.4855	829.78	0	35.595
./mbprockrhoa_proc_snapshot_00000214	38.4871	826.482	0	34.879
./mbprockrhoa_proc_snapshot_00000215	38.4658	825.05	0	34.341
./mbprockrhoa_proc_snapshot_00000216	38.4478	820.16	0	34.134
./mbprockrhoa_proc_snapshot_00000217	38.4444	812.231	0	34.059
./mbprockrhoa_proc_snapshot_00000218	38.4367	809.318	0	33.819
./mbprockrhoa_proc_snapshot_00000219	38.4277	812.801	0	31.87
./mbprockrhoa_proc_snapshot_00000220	38.4076	813.578	0	33.136
./mbprockrhoa_proc_snapshot_00000221	38.3848	811.698	0	32.606
./mbprockrhoa_proc_snapshot_00000222	38.3589	809.25	0	32.629
./mbprockrhoa_proc_snapshot_00000223	38.3379	810.928	0	30.634
./mbprockrhoa_proc_snapshot_00000224	38.328	800.379	0	29.513
./mbprockrhoa_proc_snapshot_00000225	38.3102	798.966	0	29.594
./mbprockrhoa_proc_snapshot_00000226	38.2917	796.618	0	28.744
./mbprockrhoa_proc_snapshot_00000227	38.279	798.718	0	29.839
./mbprockrhoa_proc_snapshot_00000228	38.269	794.258	0	30.549
./mbprockrhoa_proc_snapshot_00000229	38.2489	790.304	0	31.524
./mbprockrhoa_proc_snapshot_00000230	38.2231	783.033	0	31.646
./mbprockrhoa_proc_snapshot_00000231	38.2079	784.164	0	30.044
./mbprockrhoa_proc_snapshot_00000232	38.2233	783.02	0	28.97
./mbprockrhoa_proc_snapshot_00000233	38.2522	783.05	0	28.59
./mbprockrhoa_proc_snapshot_00000234	38.267	777.258	0	29.642
./mbprockrhoa_proc_snapshot_00000235	38.257	773.038	0	30.703
./mbprockrhoa_proc_snapshot_00000236	38.2296	767.233	0	30.895
./mbprockrhoa_proc_snapshot_00000237	38.1987	767.227	0	30.652
./mbprockrhoa_proc_snapshot_00000238	38.1769	762.718	0	30.73
./mbprockrhoa_proc_snapshot_00000239	38.1472	753.799	0	30.36
./mbprockrhoa_proc_snapshot_00000240	38.108	747.039	0	29.981
./mbprockrhoa_proc_snapshot_00000241	38.0481	738.989	0	30.738
./mbprockrhoa_proc_snapshot_00000242	37.9887	736.833	0	28.827
./mbprockrhoa_proc_snapshot_00000243	37.9328	733.058	0	27.866
./mbprockrhoa_proc_snapshot_00000244	37.8731	731.304	0	28.726
./mbprockrhoa_proc_snapshot_00000245	37.8128	731.671	0	32.584
./mbprockrhoa_proc_snapshot_00000246	37.7623	731.724	0	32.664
./mbprockrhoa_proc_snapshot_00000247	37.7018	731.835	0	33.819
./mbprockrhoa_proc_snapshot_00000248	37.6413	729.958	0	33.028
./mbprockrhoa_proc_snapshot_00000249	37.5667	727.043	0	31.072
./mbprockrhoa_proc_snapshot_00000250	37.4921	721.7	0	28.82
./mbprockrhoa_proc_snapshot_00000251	37.4242	720.108	0	29.422
./mbprockrhoa_proc_snapshot_00000252	37.3592	718.484	0	29.37
./mbprockrhoa_proc_snapshot_00000253	37.2932	712.999	0	29.613
./mbprockrhoa_proc_snapshot_00000254	37.2149	705.784	0	29.986
./mbprockrhoa_proc_snapshot_00000255	37.1622	703.03	0	30.84
./mbprockrhoa_proc_snapshot_00000256	37.1116	704.52	0	30.412
./mbprockrhoa_proc_snapshot_00000257	37.0484	707.006	0	30.457
./mbprockrhoa_proc_snapshot_00000258	36.9928	706.907	0	28.943
./mbprockrhoa_proc_snapshot_00000259	36.9255	707.133	0	28.236
./mbprockrhoa_proc_snapshot_00000260	36.8607	705.987	0	29.359
./mbprockrhoa_proc_snapshot_00000261	36.7794	706.108	0	29.268
./mbprockrhoa_proc_snapshot_00000262	36.7118	702.085	0	31.549
./mbprockrhoa_proc_snapshot_00000263	36.6473	699.667	0	31.587
./mbprockrhoa_proc_snapshot_00000264	36.5822	695.444	0	30.287
./mbprockrhoa_proc_snapshot_00000265	36.5294	690.733	0	29.556
./mbprockrhoa_proc_snapshot_00000266	36.5049	689.005	0	27.589
./mbprockrhoa_proc_snapshot_00000267	36.4925	686.773	0	25.736
./mbprockrhoa_proc_snapshot_00000268	36.4999	683.181	0	26.195
./mbprockrhoa_proc_snapshot_00000269	36.5136	683.326	0	26.955
./mbprockrhoa_proc_snapshot_00000270	36.5169	686.814	0	26.067
./mbprockrhoa_proc_snapshot_00000271	36.5287	690.617	0	26.479
./mbprockrhoa_proc_snapshot_00000272	36.5463	695.456	0	26.899
./mbprockrhoa_proc_snapshot_00000273	36.5504	698.329	0	27.112
./mbprockrhoa_proc_snapshot_00000274	36.5557	698.257	0	27.987
./mbprockrhoa_proc_snapshot_00000275	36.5773	701.222	0	27.943
./mbprockrhoa_proc_snapshot_00000276	36.639	701.485	0	27.985
./mbprockrhoa_proc_snapshot_00000277	36.6982	702.734	0	26.556
./mbprockrhoa_proc_snapshot_00000278	36.759	704.743	0	27.573
./mbprockrhoa_proc_snapshot_00000279	36.8095	704.799	0	28.74
./mbprockrhoa_proc_snapshot_00000280	36.8529	705.167	0	29.288
./mbprockrhoa_proc_snapshot_00000281	36.8904	706.035	0	29.058
./mbprockrhoa_proc_snapshot_00000282	36.9296	703.986	0	27.916
./mbprockrhoa_proc_snapshot_00000283	36.9546	704.32	0	26.39
./mbprockrhoa_proc_snapshot_00000284	36.9582	706.692	0	26.678
./mbprockrhoa_proc_snapshot_00000285	36.9239	703.394	0	25.238
./mbprockrhoa_proc_snapshot_00000286	36.8646	697.496	0	26.565
./mbprockrhoa_proc_snapshot_00000287	36.7989	697.409	0	27.118
./mbprockrhoa_proc_snapshot_00000288	36.736	693.356	0	28.955
./mbprockrhoa_proc_snapshot_00000289	36.6589	684.691	0	29.282
./mbprockrhoa_proc_snapshot_00000290	36.586	673.822	0	28.363
./mbprockrhoa_proc_snapshot_00000291	36.5265	668.591	0	26.464
./mbprockrhoa_proc_snapshot_00000292	36.4631	666.241	0	26.141
./mbprockrhoa_proc_snapshot_00000293	36.3834	666.289	0	24.982
./mbprockrhoa_proc_snapshot_00000294	36.3043	658.862	0	26.042
./mbprockrhoa_proc_snapshot_00000295	36.2312	659.238	0	26.017
./mbprockrhoa_proc_snapshot_00000296	36.1612	656.944	0	23.276
./mbprockrhoa_proc_snapshot_00000297	36.0948	650.444	0	24.142
./mbprockrhoa_proc_snapshot_00000298	36.0446	648.815	0	25.191
./mbprockrhoa_proc_snapshot_00000299	36.0171	650.44	0	25.358
./mbprockrhoa_proc_snapshot_00000300	36.0093	650.464	0	25.44
./mbprockrhoa_proc_snapshot_00000301	36.0019	653.81	0	25.125
./mbprockrhoa_proc_snapshot_00000302	36.0052	658.578	0	24.808
./mbprockrhoa_proc_snapshot_00000303	36.0174	659.654	0	25.309
./mbprockrhoa_proc_snapshot_00000304	36.0232	665.478	0	24.184
./mbprockrhoa_proc_snapshot_00000305	35.9989	667.14	0	25.363
./mbprockrhoa_proc_snapshot_00000306	35.9532	667.797	0	25.505
./mbprockrhoa_proc_snapshot_00000307	35.9251	675.214	0	24.751
./mbprockrhoa_proc_snapshot_00000308	35.9123	676.611	0	24.72
./mbprockrhoa_proc_snapshot_00000309	35.8863	681.029	0	25.041
./mbprockrhoa_proc_snapshot_00000310	35.8477	682.17	0	27.127
./mbprockrhoa_proc_snapshot_00000311	35.8021	680.937	0	27.858
./mbprockrhoa_proc_snapshot_00000312	35.7653	681.754	0	27.169
./mbprockrhoa_proc_snapshot_00000313	35.7457	682.901	0	24.959
./mbprockrhoa_proc_snapshot_00000314	35.7435	674.804	0	24.102
./mbprockrhoa_proc_snapshot_00000315	35.7417	676.229	0	23.779
./mbprockrhoa_proc_snapshot_00000316	35.7401	679.592	0	24.281
./mbprockrhoa_proc_snapshot_00000317	35.7379	681.358	0	24.309
./mbprockrhoa_proc_snapshot_00000318	35.7346	683.675	0	25.299
./mbprockrhoa_proc_snapshot_00000319	35.7481	682.306	0	23.744
./mbprockrhoa_proc_snapshot_00000320	35.7629	685.079	0	23.968
./mbprockrhoa_proc_snapshot_00000321	35.7804	682.278	0	23.817
./mbprockrhoa_proc_snapshot_00000322	35.8025	678.595	0	24.027
./mbprockrhoa_proc_snapshot_00000323	35.8175	674.211	0	24.175
./mbprockrhoa_proc_snapshot_00000324	35.8303	677.112	0	24.62
./mbprockrhoa_proc_snapshot_00000325	35.8283	679.049	0	25.549
./mbprockrhoa_proc_snapshot_00000326	35.8077	677.973	0	25.261
./mbprockrhoa_proc_snapshot_00000327	35.7753	680.22	0	24.754
./mbprockrhoa_proc_snapshot_00000328	35.751	676.553	0	25.958
./mbprockrhoa_proc_snapshot_00000329	35.7287	674.127	0	25.937
./mbprockrhoa_proc_snapshot_00000330	35.7101	672.024	0	26.804
./mbprockrhoa_proc_snapshot_00000331	35.6944	667.738	0	26.846
./mbprockrhoa_proc_snapshot_00000332	35.687	670.54	0	27.674
./mbprockrhoa_proc_snapshot_00000333	35.6855	674.864	0	28.287
./mbprockrhoa_proc_snapshot_00000334	35.671	676.008	0	29.503
./mbprockrhoa_proc_snapshot_00000335	35.6535	675.174	0	30.872
./mbprockrhoa_proc_snapshot_00000336	35.6475	673.208	0	30.947
./mbprockrhoa_proc_snapshot_00000337	35.629	673.964	0	28.318
./mbprockrhoa_proc_snapshot_00000338	35.5914	676.314	0	29.814
./mbprockrhoa_proc_snapshot_00000339	35.5387	678.731	0	27.32
./mbprockrhoa_proc_snapshot_00000340	35.4805	675.696	0	26.93
./mbprockrhoa_proc_snapshot_00000341	35.4191	674.91	0	26.174
./mbprockrhoa_proc_snapshot_00000342	35.3405	674.737	0	26.42
./mbprockrhoa_proc_snapshot_00000343	35.2405	672.749	0	26.954
./mbprockrhoa_proc_snapshot_00000344	35.1631	667.124	0	27.383
./mbprockrhoa_proc_snapshot_00000345	35.1046	667.035	0	26.938
./mbprockrhoa_proc_snapshot_00000346	35.0565	669.291	0	25.558
./mbprockrhoa_proc_snapshot_00000347	35.0116	670.896	0	25.497
./mbprockrhoa_proc_snapshot_00000348	34.9672	668.86	0	23.484
./mbprockrhoa_proc_snapshot_00000349	34.9282	669.111	0	22.386
./mbprockrhoa_proc_snapshot_00000350	34.8906	670.708	0	21.963
./mbprockrhoa_proc_snapshot_00000351	34.8476	671.205	0	21.622
./mbprockrhoa_proc_snapshot_00000352	34.8255	671.56	0	22.101
./mbprockrhoa_proc_snapshot_00000353	34.8058	676.756	0	21.379
./mbprockrhoa_proc_snapshot_00000354	34.7824	685.924	0	22.088
./mbprockrhoa_proc_snapshot_00000355	34.7704	692.349	0	22.719
./mbprockrhoa_proc_snapshot_00000356	34.7807	690.516	0	23.271
./mbprockrhoa_proc_snapshot_00000357	34.7978	691.268	0	23.546
./mbprockrhoa_proc_snapshot_00000358	34.8144	693.514	0	23.578
./mbprockrhoa_proc_snapshot_00000359	34.8168	694.459	0	22.972
./mbprockrhoa_proc_snapshot_00000360	34.8103	693.102	0	23.997
./mbprockrhoa_proc_snapshot_00000361	34.806	691.455	0	24.881
./mbprockrhoa_proc_snapshot_00000362	34.801	685.088	0	25.711
./mbprockrhoa_proc_snapshot_00000363	34.8131	684.377	0	24.43
./mbprockrhoa_proc_snapshot_00000364	34.8354	677.114	0	25.863
./mbprockrhoa_proc_snapshot_00000365	34.8528	673.145	0	25.368
./mbprockrhoa_proc_snapshot_00000366	34.8866	675.074	0	25.168
./mbprockrhoa_proc_snapshot_00000367	34.9104	672.465	0	24.563
./mbprockrhoa_proc_snapshot_00000368	34.919	666.101	0	24.08
./mbprockrhoa_proc_snapshot_00000369	34.9204	657.227	0	24.6
./mbprockrhoa_proc_snapshot_00000370	34.9433	652.83	0	25.484
./mbprockrhoa_proc_snapshot_00000371	34.9556	645.484	0	24.827
./mbprockrhoa_proc_snapshot_00000372	34.9928	648.72	0	24.744
./mbprockrhoa_proc_snapshot_00000373	35.0488	648.65	0	25.199
./mbprockrhoa_proc_snapshot_00000374	35.1015	652.221	0	24.284
./mbprockrhoa_proc_snapshot_00000375	35.1548	656.71	0	25.233
./mbprockrhoa_proc_snapshot_00000376	35.2037	659.215	0	24.795
./mbprockrhoa_proc_snapshot_00000377	35.25	656.855	0	23.056
./mbprockrhoa_proc_snapshot_00000378	35.3122	660.523	0	24.052
./mbprockrhoa_proc_snapshot_00000379	35.3826	668.184	0	25.191
./mbprockrhoa_proc_snapshot_00000380	35.4583	671.934	0	26.599
./mbprockrhoa_proc_snapshot_00000381	35.5299	678.291	0	25.203
./mbprockrhoa_proc_snapshot_00000382	35.6068	674.764	0	25.24
./mbprockrhoa_proc_snapshot_00000383	35.6704	669.291	0	26.696
./mbprockrhoa_proc_snapshot_00000384	35.7252	663.544	0	27.961
./mbprockrhoa_proc_snapshot_00000385	35.7939	661.269	0	27.952
./mbprockrhoa_proc_snapshot_00000386	35.8714	662.54	0	29.5
./mbprockrhoa_proc_snapshot_00000387	35.9532	667.041	0	30.591
./mbprockrhoa_proc_snapshot_00000388	36.0315	672.392	0	28.766
./mbprockrhoa_proc_snapshot_00000389	36.0845	670.673	0	28.199
./mbprockrhoa_proc_snapshot_00000390	36.1235	669.01	0	30.346
./mbprockrhoa_proc_snapshot_00000391	36.1785	668.078	0	31.249
./mbprockrhoa_proc_snapshot_00000392	36.238	669.341	0	31.52
./mbprockrhoa_proc_snapshot_00000393	36.2861	667.502	0	29.789
./mbprockrhoa_proc_snapshot_00000394	36.3292	660.647	0	28.657
./mbprockrhoa_proc_snapshot_00000395	36.3501	662.107	0	28.467
./mbprockrhoa_proc_snapshot_00000396	36.3665	660.166	0	28.559
./mbprockrhoa_proc_snapshot_00000397	36.4013	660.903	0	30.025
./mbprockrhoa_proc_snapshot_00000398	36.4279	661.697	0	30.207
./mbprockrhoa_proc_snapshot_00000399	36.4446	659.832	0	31.386
./mbprockrhoa_proc_snapshot_00000400	36.4648	660.698	0	30.475
./mbprockrhoa_proc_snapshot_00000401	36.49	661.146	0	29.794
./mbprockrhoa_proc_snapshot_00000402	36.5244	659.347	0	30.316
./mbprockrhoa_proc_snapshot_00000403	36.5655	655.575	0	28.85
./mbprockrhoa_proc_snapshot_00000404	36.5997	656.771	0	28.206
./mbprockrhoa_proc_snapshot_00000405	36.6344	660.477	0	27.851
./mbprockrhoa_proc_snapshot_00000406	36.6656	662.081	0	26.692
./mbprockrhoa_proc_snapshot_00000407	36.7121	661.309	0	26.114
./mbprockrhoa_proc_snapshot_00000408	36.7297	661.202	0	25.105
./mbprockrhoa_proc_snapshot_00000409	36.724	664.313	0	25.893
./mbprockrhoa_proc_snapshot_00000410	36.72	663.924	0	26.523
./mbprockrhoa_proc_snapshot_00000411	36.7014	662.666	0	27.102
./mbprockrhoa_proc_snapshot_00000412	36.6649	662.439	0	28.067
./mbprockrhoa_proc_snapshot_00000413	36.6261	658.688	0	28.256
./mbprockrhoa_proc_snapshot_00000414	36.5791	655.898	0	29.397
./mbprockrhoa_proc_snapshot_00000415	36.5373	655.162	0	29.471
./mbprockrhoa_proc_snapshot_00000416	36.5055	659.917	0	30.151
./mbprockrhoa_proc_snapshot_00000417	36.4636	663.691	0	29.604
./mbprockrhoa_proc_snapshot_00000418	36.3909	664.698	0	30.908
./mbprockrhoa_proc_snapshot_00000419	36.304	666.133	0	30.586
./mbprockrhoa_proc_snapshot_00000420	36.2544	670.239	0	30.289
./mbprockrhoa_proc_snapshot_00000421	36.2523	671.047	0	30.492
./mbprockrhoa_proc_snapshot_00000422	36.2573	676.494	0	29.787
./mbprockrhoa_proc_snapshot_00000423	36.2548	676.226	0	30.698
./mbprockrhoa_proc_snapshot_00000424	36.2539	682.877	0	29.71
./mbprockrhoa_proc_snapshot_00000425	36.2559	685.212	0	28.13
./mbprockrhoa_proc_snapshot_00000426	36.2422	682.629	0	28.148
./mbprockrhoa_proc_snapshot_00000427	36.2297	689.66	0	26.781
./mbprockrhoa_proc_snapshot_00000428	36.2097	685.59	0	27.539
./mbprockrhoa_proc_snapshot_00000429	36.1762	684.531	0	29.015
./mbprockrhoa_proc_snapshot_00000430	36.1311	684.21	0	29.137
./mbprockrhoa_proc_snapshot_00000431	36.0858	682.713	0	29.143
./mbprockrhoa_proc_snapshot_00000432	36.0438	683.016	0	27.418
./mbprockrhoa_proc_snapshot_00000433	36.016	679.613	0	26.989
./mbprockrhoa_proc_snapshot_00000434	35.9864	671.961	0	27.465
./mbprockrhoa_proc_snapshot_00000435	35.9449	670.445	0	25.819
./mbprockrhoa_proc_snapshot_00000436	35.9005	672.549	0	26.291
./mbprockrhoa_proc_snapshot_00000437	35.8501	672.044	0	26.619
./mbprockrhoa_proc_snapshot_00000438	35.8179	669.27	0	25.998
./mbprockrhoa_proc_snapshot_00000439	35.7782	666.396	0	25.517
./mbprockrhoa_proc_snapshot_00000440	35.7386	664.995	0	24.925
./mbprockrhoa_proc_snapshot_00000441	35.712	662.511	0	23.641
./mbprockrhoa_proc_snapshot_00000442	35.6926	656.913	0	24.091
./mbprockrhoa_proc_snapshot_00000443	35.6686	651.311	0	23.386
./mbprockrhoa_proc_snapshot_00000444	35.6271	654.807	0	23.244
./mbprockrhoa_proc_snapshot_00000445	35.5751	655.597	0	23.959
./mbprockrhoa_proc_snapshot_00000446	35.5169	652.992	0	25.5
./mbprockrhoa_proc_snapshot_00000447	35.4702	652.618	0	25.973
./mbprockrhoa_proc_snapshot_00000448	35.4354	649.464	0	26.182
./mbprockrhoa_proc_snapshot_00000449	35.3979	647.469	0	27.447
./mbprockrhoa_proc_snapshot_00000450	35.3533	646.317	0	27.263
./mbprockrhoa_proc_snapshot_00000451	35.3025	642.426	0	26.933
./mbprockrhoa_proc_snapshot_00000452	35.2622	641.518	0	25.748
./mbprockrhoa_proc_snapshot_00000453	35.2147	636.008	0	24.342
./mbprockrhoa_proc_snapshot_00000454	35.1377	631.918	0	24.845
./mbprockrhoa_proc_snapshot_00000455	35.0618	628.836	0	25.85
./mbprockrhoa_proc_snapshot_00000456	34.9885	621.442	0	26.202
./mbprockrhoa_proc_snapshot_00000457	34.9153	620.299	0	28.338
./mbprockrhoa_proc_snapshot_00000458	34.8427	620.461	0	27.151
./mbprockrhoa_proc_snapshot_00000459	34.7845	614.559	0	27.125
./mbprockrhoa_proc_snapshot_00000460	34.7247	617.041	0	26.982
./mbprockrhoa_proc_snapshot_00000461	34.6686	616.353	0	25.14
./mbprockrhoa_proc_snapshot_00000462	34.6061	608.952	0	25.213
./mbprockrhoa_proc_snapshot_00000463	34.566	608.354	0	23.899
./mbprockrhoa_proc_snapshot_00000464	34.5313	607.793	0	22.281
./mbprockrhoa_proc_snapshot_00000465	34.4847	603.82	0	20.898
./mbprockrhoa_proc_snapshot_00000466	34.4172	602.332	0	19.374
./mbprockrhoa_proc_snapshot_00000467	34.362	594.527	0	19.327
./mbprockrhoa_proc_snapshot_00000468	34.3097	587.553	0	18.737
./mbprockrhoa_proc_snapshot_00000469	34.2555	584.567	0	19.009
./mbprockrhoa_proc_snapshot_00000470	34.2077	585.237	0	17.958
./mbprockrhoa_proc_snapshot_00000471	34.1791	582.367	0	19.046
./mbprockrhoa_proc_snapshot_00000472	34.166	583.656	0	18.105
./mbprockrhoa_proc_snapshot_00000473	34.17	583.059	0	17.846
./mbprockrhoa_proc_snapshot_00000474	34.1751	581.745	0	18.272
./mbprockrhoa_proc_snapshot_00000475	34.1634	581.478	0	19.607
./mbprockrhoa_proc_snapshot_00000476	34.1171	579.792	0	22.24
./mbprockrhoa_proc_snapshot_00000477	34.0426	572.583	0	23.563
./mbprockrhoa_proc_snapshot_00000478	33.9615	567.934	0	24.963
./mbprockrhoa_proc_snapshot_00000479	33.8728	564.113	0	25.501
./mbprockrhoa_proc_snapshot_00000480	33.7784	560.607	0	26.578
./mbprockrhoa_proc_snapshot_00000481	33.6729	552.858	0	26.968
./mbprockrhoa_proc_snapshot_00000482	33.5633	552.35	0	29.63
./mbprockrhoa_proc_snapshot_00000483	33.4692	549.351	0	31.404
./mbprockrhoa_proc_snapshot_00000484	33.3801	543.065	0	29.778
./mbprockrhoa_proc_snapshot_00000485	33.2662	540.242	0	31.359
./mbprockrhoa_proc_snapshot_00000486	33.1512	536.427	0	31.923
./mbprockrhoa_proc_snapshot_00000487	33.0443	536.589	0	33.262
./mbprockrhoa_proc_snapshot_00000488	32.9522	533.202	0	31.339
./mbprockrhoa_proc_snapshot_00000489	32.8477	528.423	0	31.544
./mbprockrhoa_proc_snapshot_00000490	32.7475	527.398	0	31.23
./mbprockrhoa_proc_snapshot_00000491	32.6593	523.911	0	32.373
./mbprockrhoa_proc_snapshot_00000492	32.5615	520.51	0	32.607
./mbprockrhoa_proc_snapshot_00000493	32.4814	518.032	0	30.661
./mbprockrhoa_proc_snapshot_00000494	32.4201	522.301	0	28.055
./mbprockrhoa_proc_snapshot_00000495	32.3607	519.574	0	27.897
./mbprockrhoa_proc_snapshot_00000496	32.2966	516.244	0	27.262
./mbprockrhoa_proc_snapshot_00000497	32.2207	513.664	0	27.677
./mbprockrhoa_proc_snapshot_00000498	32.1093	509.88	0	25.219
./mbprockrhoa_proc_snapshot_00000499	31.9855	509.832	0	24.802
./mbprockrhoa_proc_snapshot_00000500	31.8734	507.04	0	21.858
./mbprockrhoa_proc_snapshot_00000501	31.7735	505.189	0	22.018
./mbprockrhoa_proc_snapshot_00000502	31.6946	504.37	0	20.906
./mbprockrhoa_proc_snapshot_00000503	31.6068	502.89	0	20.836
./mbprockrhoa_proc_snapshot_00000504	31.5106	499.886	0	20.89
./mbprockrhoa_proc_snapshot_00000505	31.4068	500.008	0	21.253
./mbprockrhoa_proc_snapshot_00000506	31.3093	496.704	0	20.772
./mbprockrhoa_proc_snapshot_00000507	31.215	496.665	0	20.982
./mbprockrhoa_proc_snapshot_00000508	31.1218	496.007	0	21.1
./mbprockrhoa_proc_snapshot_00000509	31.0382	498.156	0	21.779
./mbprockrhoa_proc_snapshot_00000510	30.9747	496.019	0	24.963
./mbprockrhoa_proc_snapshot_00000511	30.9363	487.852	0	25.476
./mbprockrhoa_proc_snapshot_00000512	30.9059	483.418	0	26.946
./mbprockrhoa_proc_snapshot_00000513	30.8753	479.2	0	27.968
./mbprockrhoa_proc_snapshot_00000514	30.8355	478.382	0	28.883
./mbprockrhoa_proc_snapshot_00000515	30.7967	474.353	0	29.252
./mbprockrhoa_proc_snapshot_00000516	30.7652	475.481	0	28.255
./mbprockrhoa_proc_snapshot_00000517	30.7477	474.933	0	27.74
./mbprockrhoa_proc_snapshot_00000518	30.6843	474.034	0	27.887
./mbprockrhoa_proc_snapshot_00000519	30.6565	474.197	0	29.342
./mbprockrhoa_proc_snapshot_00000520	30.6109	472.834	0	29.473
./mbprockrhoa_proc_snapshot_00000521	30.5859	472.917	0	28.686
./mbprockrhoa_proc_snapshot_00000522	30.6135	471.653	0	28.204
./mbprockrhoa_proc_snapshot_00000523	30.5394	469.977	0	24.812
./mbprockrhoa_proc_snapshot_00000524	30.3252	469.676	0	15.263
./mbprockrhoa_proc_snapshot_00000525	30.0726	470.621	0	19.37
./mbprockrhoa_proc_snapshot_00000526	29.5272	475.968	0	21.794
./mbprockrhoa_proc_snapshot_00000527	28.9381	465.02	0	21.807
./mbprockrhoa_proc_snapshot_00000528	28.4167	467.313	0	24.135
./mbprockrhoa_proc_snapshot_00000529	27.8349	474.613	0	27.642
./mbprockrhoa_proc_snapshot_00000530	27.2668	471.576	0	33.539
./mbprockrhoa_proc_snapshot_00000531	27.0733	471.593	0	43.273
./mbprockrhoa_proc_snapshot_00000532	26.8323	467.252	0	36.815
./mbprockrhoa_proc_snapshot_00000533	26.6272	457.021	0	37.164
./mbprockrhoa_proc_snapshot_00000534	26.3947	451.571	0	34.8
./mbprockrhoa_proc_snapshot_00000535	26.1477	440.534	0	30.462
./mbprockrhoa_proc_snapshot_00000536	25.9029	419.396	0	27.772
./mbprockrhoa_proc_snapshot_00000537	25.6872	405.921	0	26.824
./mbprockrhoa_proc_snapshot_00000538	25.5054	400.565	0	25.675
./mbprockrhoa_proc_snapshot_00000539	25.3393	398.982	0	22.98
./mbprockrhoa_proc_snapshot_00000540	25.1764	396.807	0	20.493
./mbprockrhoa_proc_snapshot_00000541	25.0411	396.215	0	19.754
./mbprockrhoa_proc_snapshot_00000542	24.9605	397.779	0	20.569
./mbprockrhoa_proc_snapshot_00000543	24.9466	398.285	0	21.584
./mbprockrhoa_proc_snapshot_00000544	24.9665	402.643	0	21.562
./mbprockrhoa_proc_snapshot_00000545	25.0018	405.63	0	22.568
./mbprockrhoa_proc_snapshot_00000546	25.0624	404.032	0	22.723
./mbprockrhoa_proc_snapshot_00000547	25.1568	402.392	0	22.228
./mbprockrhoa_proc_snapshot_00000548	25.2699	405.561	0	20.979
./mbprockrhoa_proc_snapshot_00000549	25.3485	403.863	0	19.992
./mbprockrhoa_proc_snapshot_00000550	25.3975	397.984	0	18.966
./mbprockrhoa_proc_snapshot_00000551	25.4142	397.946	0	18.218
./mbprockrhoa_proc_snapshot_00000552	25.3936	396.088	0	18.194
./mbprockrhoa_proc_snapshot_00000553	25.3503	393.646	0	18.394
./mbprockrhoa_proc_snapshot_00000554	25.3011	390.457	0	19.852
./mbprockrhoa_proc_snapshot_00000555	25.2502	394.393	0	19.798
./mbprockrhoa_proc_snapshot_00000556	25.0956	393.776	0	19.702
./mbprockrhoa_proc_snapshot_00000557	24.8526	407.161	0	21.754
./mbprockrhoa_proc_snapshot_00000558	24.5578	418.604	0	24.72
./mbprockrhoa_proc_snapshot_00000559	24.2754	405.287	0	25.021
./mbprockrhoa_proc_snapshot_00000560	24.0093	389.401	0	25.041
./mbprockrhoa_proc_snapshot_00000561	23.7741	383.042	0	29.53
./mbprockrhoa_proc_snapshot_00000562	23.5788	387.625	0	32.563
./mbprockrhoa_proc_snapshot_00000563	23.4156	375.147	0	35.127
./mbprockrhoa_proc_snapshot_00000564	23.2616	369.406	0	35.158
./mbprockrhoa_proc_snapshot_00000565	23.1236	367.63	0	35.71
./mbprockrhoa_proc_snapshot_00000566	23.0046	360.748	0	36.301
./mbprockrhoa_proc_snapshot_00000567	22.9122	357.764	0	36.536
./mbprockrhoa_proc_snapshot_00000568	22.8255	357.087	0	37.715
./mbprockrhoa_proc_snapshot_00000569	22.7653	353.788	0	40.288
./mbprockrhoa_proc_snapshot_00000570	22.7214	364.204	0	41.276
./mbprockrhoa_proc_snapshot_00000571	22.6766	370.832	0	42.105
./mbprockrhoa_proc_snapshot_00000572	22.6213	371.969	0	42.809
./mbprockrhoa_proc_snapshot_00000573	22.5559	369.331	0	46.394
./mbprockrhoa_proc_snapshot_00000574	22.4932	369.014	0	48.551
./mbprockrhoa_proc_snapshot_00000575	22.4381	367.654	0	49.718
./mbprockrhoa_proc_snapshot_00000576	22.3732	365.264	0	49.092
./mbprockrhoa_proc_snapshot_00000577	22.3166	362.686	0	48.585
./mbprockrhoa_proc_snapshot_00000578	22.2492	360.604	0	47.127
./mbprockrhoa_proc_snapshot_00000579	22.1885	357.468	0	46.477
./mbprockrhoa_proc_snapshot_00000580	22.1307	354.514	0	46.347
./mbprockrhoa_proc_snapshot_00000581	22.0711	353.952	0	45.929
./mbprockrhoa_proc_snapshot_00000582	21.9992	354.441	0	45.305
./mbprockrhoa_proc_snapshot_00000583	21.9421	352.063	0	44.201
./mbprockrhoa_proc_snapshot_00000584	21.8926	348.785	0	42.368
./mbprockrhoa_proc_snapshot_00000585	21.8443	344.978	0	40.966
./mbprockrhoa_proc_snapshot_00000586	21.8159	341.199	0	40.457
./mbprockrhoa_proc_snapshot_00000587	21.7784	338.44	0	40.432
./mbprockrhoa_proc_snapshot_00000588	21.7223	334.468	0	40.162
./mbprockrhoa_proc_snapshot_00000589	21.6702	330.226	0	39.741
./mbprockrhoa_proc_snapshot_00000590	21.6199	325.693	0	39.213
./mbprockrhoa_proc_snapshot_00000591	21.5718	322.064	0	38.565
./mbprockrhoa_proc_snapshot_00000592	21.5144	325.088	0	37.481
./mbprockrhoa_proc_snapshot_00000593	21.4447	322.463	0	35.723
./mbprockrhoa_proc_snapshot_00000594	21.3723	323.656	0	35.345
./mbprockrhoa_proc_snapshot_00000595	21.2863	327.241	0	34.241
./mbprockrhoa_proc_snapshot_00000596	21.2216	327.76	0	34.356
./mbprockrhoa_proc_snapshot_00000597	21.1648	328.283	0	34.114
./mbprockrhoa_proc_snapshot_00000598	21.108	326.168	0	33.005
./mbprockrhoa_proc_snapshot_00000599	21.0485	324.657	0	31.485
./mbprockrhoa_proc_snapshot_00000600	20.9857	322.808	0	30.052
./mbprockrhoa_proc_snapshot_00000601	20.9142	322.078	0	28.774
./mbprockrhoa_proc_snapshot_00000602	20.8309	320.619	0	28.117
./mbprockrhoa_proc_snapshot_00000603	20.7397	318.783	0	27.634
./mbprockrhoa_proc_snapshot_00000604	20.6375	320.483	0	27.464
./mbprockrhoa_proc_snapshot_00000605	20.5302	320.76	0	28.542
./mbprockrhoa_proc_snapshot_00000606	20.429	320.111	0	28.741
./mbprockrhoa_proc_snapshot_00000607	20.3264	318.111	0	28.702
./mbprockrhoa_proc_snapshot_00000608	20.2151	317.139	0	28.558
./mbprockrhoa_proc_snapshot_00000609	20.1028	318.515	0	28.587
./mbprockrhoa_proc_snapshot_00000610	20.019	321.921	0	28.775
./mbprockrhoa_proc_snapshot_00000611	19.9624	323.033	0	29.56
./mbprockrhoa_proc_snapshot_00000612	19.9295	321.029	0	29.97
./mbprockrhoa_proc_snapshot_00000613	19.8965	319.25	0	29.852
./mbprockrhoa_proc_snapshot_00000614	19.876	313.785	0	28.314
./mbprockrhoa_proc_snapshot_00000615	19.8549	307.715	0	26.277
./mbprockrhoa_proc_snapshot_00000616	19.8249	304.282	0	26.222
./mbprockrhoa_proc_snapshot_00000617	19.784	303.354	0	25.915
./mbprockrhoa_proc_snapshot_00000618	19.7417	301.864	0	25.59
./mbprockrhoa_proc_snapshot_00000619	19.7065	304.639	0	25.147
./mbprockrhoa_proc_snapshot_00000620	19.6749	303.57	0	24.846
./mbprockrhoa_proc_snapshot_00000621	19.6157	301.485	0	24.479
./mbprockrhoa_proc_snapshot_00000622	19.5503	301.347	0	24.556
./mbprockrhoa_proc_snapshot_00000623	19.4691	296.024	0	24.479
./mbprockrhoa_proc_snapshot_00000624	19.3724	290.274	0	24.094
./mbprockrhoa_proc_snapshot_00000625	19.2773	282.087	0	22.817
./mbprockrhoa_proc_snapshot_00000626	19.1809	273.422	0	22.354
./mbprockrhoa_proc_snapshot_00000627	19.0941	267.765	0	22.688
./mbprockrhoa_proc_snapshot_00000628	19.0154	265.047	0	23.441
./mbprockrhoa_proc_snapshot_00000629	18.9623	266.237	0	24.074
./mbprockrhoa_proc_snapshot_00000630	18.9843	274.658	0	23.709
./mbprockrhoa_proc_snapshot_00000631	19.1094	286.012	0	22.522
./mbprockrhoa_proc_snapshot_00000632	19.275	291.528	0	22.328
./mbprockrhoa_proc_snapshot_00000633	19.4569	296.105	0	22.998
./mbprockrhoa_proc_snapshot_00000634	19.6511	300.986	0	22.867
./mbprockrhoa_proc_snapshot_00000635	19.8127	311.13	0	22.385
./mbprockrhoa_proc_snapshot_00000636	19.8723	317.646	0	21.831
./mbprockrhoa_proc_snapshot_00000637	19.8326	318.642	0	19.8
./mbprockrhoa_proc_snapshot_00000638	19.7717	318.504	0	16.905
./mbprockrhoa_proc_snapshot_00000639	19.7179	312.269	0	15.529
./mbprockrhoa_proc_snapshot_00000640	19.7083	309.052	0	15.346
./mbprockrhoa_proc_snapshot_00000641	19.707	309.425	0	15.365
./mbprockrhoa_proc_snapshot_00000642	19.7037	309.85	0	15.658
./mbprockrhoa_proc_snapshot_00000643	19.6981	310.441	0	15.434
./mbprockrhoa_proc_snapshot_00000644	19.6952	310.799	0	15.412
./mbprockrhoa_proc_snapshot_00000645	19.6953	310.799	0	15.377
./mbprockrhoa_proc_snapshot_00000646	19.6938	310.93	0	15.469
./mbprockrhoa_proc_snapshot_00000647	19.6928	310.962	0	15.264
./mbprockrhoa_proc_snapshot_00000648	19.6907	311.023	0	15.15
./mbprockrhoa_proc_snapshot_00000649	19.6888	311.11	0	15.299
./mbprockrhoa_proc_snapshot_00000650	19.6871	311.144	0	15.47
./mbprockrhoa_proc_snapshot_00000651	19.6796	311.15	0	15.662
./mbprockrhoa_proc_snapshot_00000652	19.68	311.453	0	15.354
./mbprockrhoa_proc_snapshot_00000653	19.6769	311.642	0	15.428
./mbprockrhoa_proc_snapshot_00000654	19.6799	311.735	0	15.516
./mbprockrhoa_proc_snapshot_00000655	19.6798	311.663	0	15.615
./mbprockrhoa_proc_snapshot_00000656	19.6785	311.753	0	15.4
./mbprockrhoa_proc_snapshot_00000657	19.6761	311.83	0	15.461
./mbprockrhoa_proc_snapshot_00000658	19.67	311.849	0	15.744
./mbprockrhoa_proc_snapshot_00000659	19.6627	311.76	0	15.834
./mbprockrhoa_proc_snapshot_00000660	19.671	312.003	0	15.596
./mbprockrhoa_proc_snapshot_00000661	19.6623	312.118	0	15.701
./mbprockrhoa_proc_snapshot_00000662	19.6695	312.311	0	15.656
./mbprockrhoa_proc_snapshot_00000663	19.6608	312.405	0	15.563
./mbprockrhoa_proc_snapshot_00000664	19.6657	312.605	0	15.576
./mbprockrhoa_proc_snapshot_00000665	19.665	312.772	0	15.741
./mbprockrhoa_proc_snapshot_00000666	19.6627	312.744	0	15.593
./mbprockrhoa_proc_snapshot_00000667	19.6601	312.819	0	15.706
./mbprockrhoa_proc_snapshot_00000668	19.6574	312.812	0	15.58
./mbprockrhoa_proc_snapshot_00000669	19.6536	312.821	0	15.642
./mbprockrhoa_proc_snapshot_00000670	19.6478	312.836	0	15.915
./mbprockrhoa_proc_snapshot_00000671	19.6435	312.744	0	16.025
./mbprockrhoa_proc_snapshot_00000672	19.6485	312.663	0	15.659
./mbprockrhoa_proc_snapshot_00000673	19.6433	312.801	0	15.642
./mbprockrhoa_proc_snapshot_00000674	19.6385	312.737	0	16.139
./mbprockrhoa_proc_snapshot_00000675	19.64	312.723	0	15.501
./mbprockrhoa_proc_snapshot_00000676	19.6407	312.736	0	15.795
./mbprockrhoa_proc_snapshot_00000677	19.6404	312.693	0	16.126
./mbprockrhoa_proc_snapshot_00000678	19.6373	312.592	0	16.085
./mbprockrhoa_proc_snapshot_00000679	19.6345	312.466	0	15.865
./mbprockrhoa_proc_snapshot_00000680	19.633	312.492	0	15.757
./mbprockrhoa_proc_snapshot_00000681	19.6317	312.444	0	15.717
./mbprockrhoa_proc_snapshot_00000682	19.6288	312.417	0	16.118
./mbprockrhoa_proc_snapshot_00000683	19.6275	312.431	0	15.96
./mbprockrhoa_proc_snapshot_00000684	19.625	312.438	0	15.726
./mbprockrhoa_proc_snapshot_00000685	19.6235	312.388	0	15.858
./mbprockrhoa_proc_snapshot_00000686	19.6217	312.453	0	15.963
./mbprockrhoa_proc_snapshot_00000687	19.6195	312.389	0	16.077
./mbprockrhoa_proc_snapshot_00000688	19.6172	312.403	0	16.23
./mbprockrhoa_proc_snapshot_00000689	19.6142	312.405	0	16.291
./mbprockrhoa_proc_snapshot_00000690	19.6115	312.505	0	16.115
./mbprockrhoa_proc_snapshot_00000691	19.6092	312.573	0	16.122
./mbprockrhoa_proc_snapshot_00000692	19.6059	312.872	0	16.357
./mbprockrhoa_proc_snapshot_00000693	19.6028	313.009	0	16.273
./mbprockrhoa_proc_snapshot_00000694	19.6011	312.986	0	16.29
./mbprockrhoa_proc_snapshot_00000695	19.5998	312.906	0	16.35
./mbprockrhoa_proc_snapshot_00000696	19.5995	312.895	0	16.225
./mbprockrhoa_proc_snapshot_00000697	19.5965	312.869	0	16.439
./mbprockrhoa_proc_snapshot_00000698	19.5954	312.854	0	16.418
./mbprockrhoa_proc_snapshot_00000699	19.5944	312.776	0	16.499
./mbprockrhoa_proc_snapshot_00000700	19.5935	312.686	0	16.239
./mbprockrhoa_proc_snapshot_00000701	19.5924	312.598	0	16.718
./mbprockrhoa_proc_snapshot_00000702	19.5907	312.592	0	17.066
./mbprockrhoa_proc_snapshot_00000703	19.5881	312.565	0	16.742
./mbprockrhoa_proc_snapshot_00000704	19.5894	312.726	0	16.874
./mbprockrhoa_proc_snapshot_00000705	19.5806	312.643	0	16.843
./mbprockrhoa_proc_snapshot_00000706	19.5821	312.001	0	16.844
./mbprockrhoa_proc_snapshot_00000707	19.5997	311.896	0	16.304
./mbprockrhoa_proc_snapshot_00000708	19.5955	312.011	0	16.495
./mbprockrhoa_proc_snapshot_00000709	19.5931	311.944	0	16.393
./mbprockrhoa_proc_snapshot_00000710	19.5909	311.757	0	16.503
./mbprockrhoa_proc_snapshot_00000711	19.5885	311.654	0	16.469
./mbprockrhoa_proc_snapshot_00000712	19.586	311.517	0	16.325
./mbprockrhoa_proc_snapshot_00000713	19.5838	311.308	0	16.356
./mbprockrhoa_proc_snapshot_00000714	19.5807	311.1	0	16.528
./mbprockrhoa_proc_snapshot_00000715	19.578	311.008	0	16.312
./mbprockrhoa_proc_snapshot_00000716	19.5735	310.8	0	16.666
./mbprockrhoa_proc_snapshot_00000717	19.57	310.835	0	17.081
./mbprockrhoa_proc_snapshot_00000718	19.5455	307.204	0	17.39
./mbprockrhoa_proc_snapshot_00000719	19.4798	309.43	0	17.796
./mbprockrhoa_proc_snapshot_00000720	19.505	318.222	0	15.29
./mbprockrhoa_proc_snapshot_00000721	19.4873	323.653	0	16.596
./mbprockrhoa_proc_snapshot_00000722	19.4435	321.07	0	18.069
./mbprockrhoa_proc_snapshot_00000723	19.3984	318.939	0	18.796
./mbprockrhoa_proc_snapshot_00000724	19.3623	307.693	0	20.48
./mbprockrhoa_proc_snapshot_00000725	19.3189	309.18	0	24.552
./mbprockrhoa_proc_snapshot_00000726	19.2734	314.53	0	26.831
./mbprockrhoa_proc_snapshot_00000727	19.2206	314.551	0	25.828
./mbprockrhoa_proc_snapshot_00000728	19.1322	305.015	0	24.607
./mbprockrhoa_proc_snapshot_00000729	19.0431	299.657	0	23.019
./mbprockrhoa_proc_snapshot_00000730	18.9629	296.605	0	22.504
./mbprockrhoa_proc_snapshot_00000731	18.8773	294.632	0	22.725
./mbprockrhoa_proc_snapshot_00000732	18.7989	284.348	0	22.31
./mbprockrhoa_proc_snapshot_00000733	18.7414	283.85	0	22.133
./mbprockrhoa_proc_snapshot_00000734	18.7299	282.146	0	22.055
./mbprockrhoa_proc_snapshot_00000735	18.7234	279.226	0	21.622
./mbprockrhoa_proc_snapshot_00000736	18.7111	283.427	0	21.571
./mbprockrhoa_proc_snapshot_00000737	18.7071	281.999	0	21.271
./mbprockrhoa_proc_snapshot_00000738	18.7063	270.682	0	20.67
./mbprockrhoa_proc_snapshot_00000739	18.6952	269.248	0	20.439
./mbprockrhoa_proc_snapshot_00000740	18.687	269.214	0	20.498
./mbprockrhoa_proc_snapshot_00000741	18.6893	270.985	0	19.425
./mbprockrhoa_proc_snapshot_00000742	18.7008	271.456	0	18.818
./mbprockrhoa_proc_snapshot_00000743	18.6996	268.372	0	18.505
./mbprockrhoa_proc_snapshot_00000744	18.7089	264.83	0	18.373
./mbprockrhoa_proc_snapshot_00000745	18.7283	264.351	0	18.446
./mbprockrhoa_proc_snapshot_00000746	18.7574	268.432	0	18.247
./mbprockrhoa_proc_snapshot_00000747	18.7965	274.259	0	18.114
./mbprockrhoa_proc_snapshot_00000748	18.8449	280.397	0	17.043
./mbprockrhoa_proc_snapshot_00000749	18.8815	279.472	0	17.009
./mbprockrhoa_proc_snapshot_00000750	18.9243	281.917	0	16.058
./mbprockrhoa_proc_snapshot_00000751	18.975	282.814	0	15.441
./mbprockrhoa_proc_snapshot_00000752	18.995	285.663	0	14.861
./mbprockrhoa_proc_snapshot_00000753	19.0163	289.673	0	14.636
./mbprockrhoa_proc_snapshot_00000754	19.0313	289.23	0	14.636
./mbprockrhoa_proc_snapshot_00000755	19.0572	293.202	0	14.676
./mbprockrhoa_proc_snapshot_00000756	19.0857	293.884	0	14.81
./mbprockrhoa_proc_snapshot_00000757	19.1191	291.386	0	15.068
./mbprockrhoa_proc_snapshot_00000758	19.1555	293.023	0	14.943
./mbprockrhoa_proc_snapshot_00000759	19.2027	296.399	0	14.973
./mbprockrhoa_proc_snapshot_00000760	19.24	301.311	0	15.127
./mbprockrhoa_proc_snapshot_00000761	19.2722	302.152	0	15.808
./mbprockrhoa_proc_snapshot_00000762	19.2986	299.44	0	16.435
./mbprockrhoa_proc_snapshot_00000763	19.3125	303.984	0	17.014
./mbprockrhoa_proc_snapshot_00000764	19.329	300.547	0	17.434
./mbprockrhoa_proc_snapshot_00000765	19.342	297.123	0	17.921
./mbprockrhoa_proc_snapshot_00000766	19.3365	294.188	0	18.422
./mbprockrhoa_proc_snapshot_00000767	19.3312	295.583	0	18.427
./mbprockrhoa_proc_snapshot_00000768	19.3073	294.935	0	18.627
./mbprockrhoa_proc_snapshot_00000769	19.2847	292.991	0	18.72
./mbprockrhoa_proc_snapshot_00000770	19.2615	292.897	0	19.806
./mbprockrhoa_proc_snapshot_00000771	19.2486	289.365	0	19.986
./mbprockrhoa_proc_snapshot_00000772	19.2578	285.78	0	22.557
./mbprockrhoa_proc_snapshot_00000773	19.2755	278.969	0	22.118
./mbprockrhoa_proc_snapshot_00000774	19.2887	287.386	0	20.693
./mbprockrhoa_proc_snapshot_00000775	19.308	290.828	0	20.62
./mbprockrhoa_proc_snapshot_00000776	19.3362	293.595	0	20.841
./mbprockrhoa_proc_snapshot_00000777	19.3659	297.977	0	20.428
./mbprockrhoa_proc_snapshot_00000778	19.3916	293.152	0	19.92
./mbprockrhoa_proc_snapshot_00000779	19.4129	291.498	0	19.629
./mbprockrhoa_proc_snapshot_00000780	19.4365	289.255	0	19.102
./mbprockrhoa_proc_snapshot_00000781	19.4673	285.244	0	18.502
./mbprockrhoa_proc_snapshot_00000782	19.487	284.611	0	18.361
./mbprockrhoa_proc_snapshot_00000783	19.512	285.949	0	17.562
./mbprockrhoa_proc_snapshot_00000784	19.5104	288.751	0	17.689
./mbprockrhoa_proc_snapshot_00000785	19.48	289.216	0	17.674
./mbprockrhoa_proc_snapshot_00000786	19.4319	288.554	0	17.144
./mbprockrhoa_proc_snapshot_00000787	19.3822	286.211	0	17.003
./mbprockrhoa_proc_snapshot_00000788	19.3172	284.833	0	16.789
./mbprockrhoa_proc_snapshot_00000789	19.2362	282.334	0	16.651
./mbprockrhoa_proc_snapshot_00000790	19.1697	283.325	0	16.964
./mbprockrhoa_proc_snapshot_00000791	19.1292	285.513	0	17.106
./mbprockrhoa_proc_snapshot_00000792	19.0941	284.614	0	17.53
./mbprockrhoa_proc_snapshot_00000793	19.0608	282.388	0	17.545
./mbprockrhoa_proc_snapshot_00000794	19.0166	283.407	0	17.079
./mbprockrhoa_proc_snapshot_00000795	18.9736	281.587	0	16.579
./mbprockrhoa_proc_snapshot_00000796	18.9342	281.966	0	16.035
./mbprockrhoa_proc_snapshot_00000797	18.884	281.555	0	15.824
./mbprockrhoa_proc_snapshot_00000798	18.8469	284.955	0	15.6
./mbprockrhoa_proc_snapshot_00000799	18.8229	290.065	0	15.384
./mbprockrhoa_proc_snapshot_00000800	18.7954	292.286	0	15.504
./mbprockrhoa_proc_snapshot_00000801	18.7681	292.427	0	15.79
./mbprockrhoa_proc_snapshot_00000802	18.722	294.622	0	15.789
./mbprockrhoa_proc_snapshot_00000803	18.6635	294.935	0	15.807
./mbprockrhoa_proc_snapshot_00000804	18.5895	291.055	0	15.74
./mbprockrhoa_proc_snapshot_00000805	18.5095	292.938	0	15.398
./mbprockrhoa_proc_snapshot_00000806	18.4214	292.346	0	15.346
./mbprockrhoa_proc_snapshot_00000807	18.3389	297.219	0	15.4
./mbprockrhoa_proc_snapshot_00000808	18.2749	296.908	0	15.354
./mbprockrhoa_proc_snapshot_00000809	18.2189	298.278	0	14.665
./mbprockrhoa_proc_snapshot_00000810	18.158	299.245	0	13.997
./mbprockrhoa_proc_snapshot_00000811	18.0747	294.527	0	13.453
./mbprockrhoa_proc_snapshot_00000812	18.0055	289.652	0	13.91
./mbprockrhoa_proc_snapshot_00000813	17.9474	287.345	0	14.375
./mbprockrhoa_proc_snapshot_00000814	17.8907	283.293	0	14.928
./mbprockrhoa_proc_snapshot_00000815	17.8519	277.749	0	15.434
./mbprockrhoa_proc_snapshot_00000816	17.8064	279.451	0	15.373
./mbprockrhoa_proc_snapshot_00000817	17.7651	281.363	0	15.422
./mbprockrhoa_proc_snapshot_00000818	17.7372	277.456	0	15.023
./mbprockrhoa_proc_snapshot_00000819	17.7298	275.688	0	14.797
./mbprockrhoa_proc_snapshot_00000820	17.716	276.403	0	14.581
./mbprockrhoa_proc_snapshot_00000821	17.7148	274.973	0	14.319
./mbprockrhoa_proc_snapshot_00000822	17.7179	272.806	0	14.361
./mbprockrhoa_proc_snapshot_00000823	17.7217	274.131	0	14.254
./mbprockrhoa_proc_snapshot_00000824	17.7051	280.428	0	13.86
./mbprockrhoa_proc_snapshot_00000825	17.6789	278.218	0	13.3
./mbprockrhoa_proc_snapshot_00000826	17.6511	269.353	0	13.243
./mbprockrhoa_proc_snapshot_00000827	17.6442	271.534	0	13.13
./mbprockrhoa_proc_snapshot_00000828	17.6486	273.611	0	13.143
./mbprockrhoa_proc_snapshot_00000829	17.6574	274.72	0	13.313
./mbprockrhoa_proc_snapshot_00000830	17.6684	275.804	0	13.44
./mbprockrhoa_proc_snapshot_00000831	17.6809	277.136	0	13.495
./mbprockrhoa_proc_snapshot_00000832	17.6799	272.013	0	13.882
./mbprockrhoa_proc_snapshot_00000833	17.6806	272.666	0	14.919
./mbprockrhoa_proc_snapshot_00000834	17.6922	273.857	0	15.986
./mbprockrhoa_proc_snapshot_00000835	17.6869	276.066	0	16.995
./mbprockrhoa_proc_snapshot_00000836	17.6894	280.317	0	17.773
./mbprockrhoa_proc_snapshot_00000837	17.6902	284.888	0	18.405
./mbprockrhoa_proc_snapshot_00000838	17.7024	284.055	0	19.315
./mbprockrhoa_proc_snapshot_00000839	17.732	284.797	0	19.258
./mbprockrhoa_proc_snapshot_00000840	17.7457	287.297	0	19.499
./mbprockrhoa_proc_snapshot_00000841	17.733	282.425	0	19.628
./mbprockrhoa_proc_snapshot_00000842	17.7105	277.353	0	19.427
./mbprockrhoa_proc_snapshot_00000843	17.6857	276.939	0	19.65
./mbprockrhoa_proc_snapshot_00000844	17.659	277.059	0	19.869
./mbprockrhoa_proc_snapshot_00000845	17.6163	270.975	0	20.502
./mbprockrhoa_proc_snapshot_00000846	17.5629	264.277	0	20.579
./mbprockrhoa_proc_snapshot_00000847	17.5117	269.103	0	20.173
./mbprockrhoa_proc_snapshot_00000848	17.4762	264.857	0	19.056
./mbprockrhoa_proc_snapshot_00000849	17.4512	262.917	0	18.623
./mbprockrhoa_proc_snapshot_00000850	17.4207	260.525	0	17.887
./mbprockrhoa_proc_snapshot_00000851	17.3871	256.374	0	17.19
./mbprockrhoa_proc_snapshot_00000852	17.337	263.754	0	17.207
./mbprockrhoa_proc_snapshot_00000853	17.29	268.294	0	16.652
./mbprockrhoa_proc_snapshot_00000854	17.2533	271.732	0	15.616
./mbprockrhoa_proc_snapshot_00000855	17.1998	274.484	0	14.59
./mbprockrhoa_proc_snapshot_00000856	17.1411	272.791	0	13.899
./mbprockrhoa_proc_snapshot_00000857	17.0763	269.832	0	13.971
./mbprockrhoa_proc_snapshot_00000858	17.0152	269.966	0	14.231
./mbprockrhoa_proc_snapshot_00000859	16.9386	269.602	0	15.221
./mbprockrhoa_proc_snapshot_00000860	16.8629	257.185	0	15.744
./mbprockrhoa_proc_snapshot_00000861	16.7801	254.001	0	16.152
./mbprockrhoa_proc_snapshot_00000862	16.7106	263.667	0	16.289
./mbprockrhoa_proc_snapshot_00000863	16.6337	265.494	0	16.018
./mbprockrhoa_proc_snapshot_00000864	16.5563	257.705	0	15.424
./mbprockrhoa_proc_snapshot_00000865	16.4554	253.819	0	14.588
./mbprockrhoa_proc_snapshot_00000866	16.3645	252.902	0	13.97
./mbprockrhoa_proc_snapshot_00000867	16.2915	250.325	0	13.28
./mbprockrhoa_proc_snapshot_00000868	16.218	246.862	0	12.63
./mbprockrhoa_proc_snapshot_00000869	16.1471	247.245	0	12.237
./mbprockrhoa_proc_snapshot_00000870	16.0643	244.987	0	12.076
./mbprockrhoa_proc_snapshot_00000871	15.993	232.65	0	12.354
./mbprockrhoa_proc_snapshot_00000872	15.9327	225.277	0	11.921
./mbprockrhoa_proc_snapshot_00000873	15.8622	224.923	0	11.493
./mbprockrhoa_proc_snapshot_00000874	15.797	220.804	0	10.903
./mbprockrhoa_proc_snapshot_00000875	15.7351	222.513	0	10.698
./mbprockrhoa_proc_snapshot_00000876	15.6649	222.95	0	9.893
./mbprockrhoa_proc_snapshot_00000877	15.6026	227.873	0	9.881
./mbprockrhoa_proc_snapshot_00000878	15.5434	227.551	0	9.626
./mbprockrhoa_proc_snapshot_00000879	15.4975	225.322	0	9.481
./mbprockrhoa_proc_snapshot_00000880	15.4532	221.266	0	9.735
./mbprockrhoa_proc_snapshot_00000881	15.4015	218.693	0	10.323
./mbprockrhoa_proc_snapshot_00000882	15.3465	219.558	0	11.014
./mbprockrhoa_proc_snapshot_00000883	15.2699	219.952	0	10.761
./mbprockrhoa_proc_snapshot_00000884	15.1778	217.966	0	10.678
./mbprockrhoa_proc_snapshot_00000885	15.0768	210.713	0	10.416
./mbprockrhoa_proc_snapshot_00000886	14.994	206.453	0	9.985
./mbprockrhoa_proc_snapshot_00000887	14.9192	205.572	0	9.651
./mbprockrhoa_proc_snapshot_00000888	14.8486	203.983	0	8.797
./mbprockrhoa_proc_snapshot_00000889	14.789	205.231	0	8.521
./mbprockrhoa_proc_snapshot_00000890	14.7291	201.642	0	8.061
./mbprockrhoa_proc_snapshot_00000891	14.6574	202.154	0	7.575
./mbprockrhoa_proc_snapshot_00000892	14.5747	200.667	0	7.165
./mbprockrhoa_proc_snapshot_00000893	14.4977	196.487	0	6.908
./mbprockrhoa_proc_snapshot_00000894	14.4334	197.749	0	7.09
./mbprockrhoa_proc_snapshot_00000895	14.3528	193.829	0	7.384
./mbprockrhoa_proc_snapshot_00000896	14.3107	186.174	0	7.57
./mbprockrhoa_proc_snapshot_00000897	14.2878	182.095	0	7.478
./mbprockrhoa_proc_snapshot_00000898	14.2541	177.772	0	7.502
./mbprockrhoa_proc_snapshot_00000899	14.2102	176.457	0	7.671
./mbprockrhoa_proc_snapshot_00000900	14.1492	167.014	0	7.675
./mbprockrhoa_proc_snapshot_00000901	14.0818	161.41	0	7.67
./mbprockrhoa_proc_snapshot_00000902	14.0053	164.69	0	7.434
./mbprockrhoa_proc_snapshot_00000903	13.9255	169.3	0	7.388
./mbprockrhoa_proc_snapshot_00000904	13.8378	166.028	0	7.701
./mbprockrhoa_proc_snapshot_00000905	13.7345	161.539	0	7.964
./mbprockrhoa_proc_snapshot_00000906	13.6374	158.593	0	8.375
./mbprockrhoa_proc_snapshot_00000907	13.568	160.708	0	8.963
./mbprockrhoa_proc_snapshot_00000908	13.5232	162.991	0	9.589
./mbprockrhoa_proc_snapshot_00000909	13.4667	162.088	0	10.451
./mbprockrhoa_proc_snapshot_00000910	13.3919	157.409	0	11.29
./mbprockrhoa_proc_snapshot_00000911	13.3359	158.839	0	12.14
./mbprockrhoa_proc_snapshot_00000912	13.2936	156.133	0	12.935
./mbprockrhoa_proc_snapshot_00000913	13.2518	155.682	0	13.856
./mbprockrhoa_proc_snapshot_00000914	13.1961	151.848	0	14.571
./mbprockrhoa_proc_snapshot_00000915	13.1533	149.304	0	14.845
./mbprockrhoa_proc_snapshot_00000916	13.1393	142.173	0	15.584
./mbprockrhoa_proc_snapshot_00000917	13.1303	136.392	0	16.339
./mbprockrhoa_proc_snapshot_00000918	13.1288	138.956	0	17.976
./mbprockrhoa_proc_snapshot_00000919	13.122	139.442	0	18.648
./mbprockrhoa_proc_snapshot_00000920	13.1261	138.949	0	19.469
./mbprockrhoa_proc_snapshot_00000921	13.1431	131.216	0	20.237
./mbprockrhoa_proc_snapshot_00000922	13.1659	131.536	0	21.225
./mbprockrhoa_proc_snapshot_00000923	13.1739	129.944	0	21.636
./mbprockrhoa_proc_snapshot_00000924	13.1787	128.751	0	21.757
./mbprockrhoa_proc_snapshot_00000925	13.1791	126.43	0	21.527
./mbprockrhoa_proc_snapshot_00000926	13.1435	119.087	0	21.644
./mbprockrhoa_proc_snapshot_00000927	13.1027	106.973	0	21.881
./mbprockrhoa_proc_snapshot_00000928	13.0506	99.9215	0	22.634
./mbprockrhoa_proc_snapshot_00000929	12.9938	96.1784	0	22.228
./mbprockrhoa_proc_snapshot_00000930	12.9166	98.8381	0	21.714
./mbprockrhoa_proc_snapshot_00000931	12.8389	100.511	0	21.31
./mbprockrhoa_proc_snapshot_00000932	12.7746	96.5609	0	20.978
./mbprockrhoa_proc_snapshot_00000933	12.7384	92.0179	0	21.04
./mbprockrhoa_proc_snapshot_00000934	12.7127	88.069	0	20.736
./mbprockrhoa_proc_snapshot_00000935	12.6754	90.6513	0	20.974
./mbprockrhoa_proc_snapshot_00000936	12.6215	91.4524	0	21.684
./mbprockrhoa_proc_snapshot_00000937	12.5679	92.5316	0	21.239
./mbprockrhoa_proc_snapshot_00000938	12.517	94.027	0	20.1
./mbprockrhoa_proc_snapshot_00000939	12.4824	92.2665	0	18.955
./mbprockrhoa_proc_snapshot_00000940	12.4527	104.644	0	18.451
./mbprockrhoa_proc_snapshot_00000941	12.4159	104.592	0	18.015
./mbprockrhoa_proc_snapshot_00000942	12.3748	98.4559	0	17.81
./mbprockrhoa_proc_snapshot_00000943	12.339	95.3087	0	17.485
./mbprockrhoa_proc_snapshot_00000944	12.2951	86.6058	0	17.119
./mbprockrhoa_proc_snapshot_00000945	12.2485	80.1432	0	16.76
./mbprockrhoa_proc_snapshot_00000946	12.2097	78.6103	0	16.569
./mbprockrhoa_proc_snapshot_00000947	12.1687	70.6605	0	16.346
./mbprockrhoa_proc_snapshot_00000948	12.1289	64.0342	0	16.417
./mbprockrhoa_proc_snapshot_00000949	12.1038	70.0149	0	16.403
./mbprockrhoa_proc_snapshot_00000950	12.0878	75.417	0	16.606
./mbprockrhoa_proc_snapshot_00000951	12.0707	78.2935	0	17.491
./mbprockrhoa_proc_snapshot_00000952	12.0623	78.4637	0	19.006
./mbprockrhoa_proc_snapshot_00000953	12.0772	76.4323	0	19.412
./mbprockrhoa_proc_snapshot_00000954	12.0964	78.1292	0	18.832
./mbprockrhoa_proc_snapshot_00000955	12.1294	76.8342	0	18.195
./mbprockrhoa_proc_snapshot_00000956	12.1771	73.9296	0	17.578
./mbprockrhoa_proc_snapshot_00000957	12.2392	72.5053	0	17.123
./mbprockrhoa_proc_snapshot_00000958	12.3072	71.178	0	17.012
./mbprockrhoa_proc_snapshot_00000959	12.3759	71.2566	0	17.168
./mbprockrhoa_proc_snapshot_00000960	12.3989	68.7031	0	17.331
./mbprockrhoa_proc_snapshot_00000961	12.3948	63.4744	0	17.167
./mbprockrhoa_proc_snapshot_00000962	12.3783	59.2787	0	17.072
./mbprockrhoa_proc_snapshot_00000963	12.3874	54.6044	0	17.011
./mbprockrhoa_proc_snapshot_00000964	12.4027	51.7151	0	16.401
./mbprockrhoa_proc_snapshot_00000965	12.4171	52.0917	0	15.419
./mbprockrhoa_proc_snapshot_00000966	12.4437	51.2633	0	14.911
./mbprockrhoa_proc_snapshot_00000967	12.4847	51.2626	0	14.601
./mbprockrhoa_proc_snapshot_00000968	12.526	48.6033	0	14.482
./mbprockrhoa_proc_snapshot_00000969	12.5606	48.5983	0	14.166
./mbprockrhoa_proc_snapshot_00000970	12.5937	52.889	0	13.439
./mbprockrhoa_proc_snapshot_00000971	12.6166	57.0865	0	12.974
./mbprockrhoa_proc_snapshot_00000972	12.625	57.4184	0	12.682
./mbprockrhoa_proc_snapshot_00000973	12.6213	59.4884	0	12.837
./mbprockrhoa_proc_snapshot_00000974	12.6249	61.4828	0	13.035
./mbprockrhoa_proc_snapshot_00000975	12.6417	59.0536	0	13.294
./mbprockrhoa_proc_snapshot_00000976	12.645	54.6398	0	13.479
./mbprockrhoa_proc_snapshot_00000977	12.6358	55.6724	0	13.631
./mbprockrhoa_proc_snapshot_00000978	12.6412	56.1998	0	13.827
./mbprockrhoa_proc_snapshot_00000979	12.6551	59.6307	0	14.121
./mbprockrhoa_proc_snapshot_00000980	12.6713	56.6363	0	14.334
./mbprockrhoa_proc_snapshot_00000981	12.6857	53.8709	0	14.427
./mbprockrhoa_proc_snapshot_00000982	12.6563	49.6264	0	14.182
./mbprockrhoa_proc_snapshot_00000983	12.5984	49.7545	0	13.78
./mbprockrhoa_proc_snapshot_00000984	12.5449	51.8762	0	13.1
./mbprockrhoa_proc_snapshot_00000985	12.48	52.8743	0	12.394
./mbprockrhoa_proc_snapshot_00000986	12.4047	51.8212	0	12.45
./mbprockrhoa_proc_snapshot_00000987	12.319	45.4504	0	12.295
./mbprockrhoa_proc_snapshot_00000988	12.226	37.7099	0	11.818
./mbprockrhoa_proc_snapshot_00000989	12.1396	31.5772	0	11.225
./mbprockrhoa_proc_snapshot_00000990	12.0384	21.9031	0	10.765
./mbprockrhoa_proc_snapshot_00000991	11.9179	17.9827	0	10.559
./mbprockrhoa_proc_snapshot_00000992	11.8125	11.2419	0	10.521
./mbprockrhoa_proc_snapshot_00000993	11.7033	6.6879	1	10.566
./mbprockrhoa_proc_snapshot_00000994	11.5766	7.01306	1	10.901
./mbprockrhoa_proc_snapshot_00000995	11.436	6.36521	1	11.01
./mbprockrhoa_proc_snapshot_00000996	11.3232	5.81059	1	10.992
./mbprockrhoa_proc_snapshot_00000997	11.2179	7.48048	1	11.405
./mbprockrhoa_proc_snapshot_00000998	11.115	11.3042	0	11.767
./mbprockrhoa_proc_snapshot_00000999	11.0189	16.808	0	12.076
./mbprockrhoa_proc_snapshot_00001000	10.9282	17.1723	0	12.572
./mbprockrhoa_proc_snapshot_00001001	10.8435	15.3946	0	13.281
./mbprockrhoa_proc_snapshot_00001002	10.7707	8.49487	0	14.61
./mbprockrhoa_proc_snapshot_00001003	10.6594	6.09018	1	16.07
./mbprockrhoa_proc_snapshot_00001004	10.548	5.72194	1	17.449
./mbprockrhoa_proc_snapshot_00001005	10.4492	6.56074	1	18.382
./mbprockrhoa_proc_snapshot_00001006	10.3735	7.46882	1	18.586
./mbprockrhoa_proc_snapshot_00001007	10.2867	6.54922	1	18.489
./mbprockrhoa_proc_snapshot_00001008	10.1747	6.82649	1	18.207
./mbprockrhoa_proc_snapshot_00001009	10.0531	5.97458	1	17.941
./mbprockrhoa_proc_snapshot_00001010	9.96335	7.093	1	18.235
./mbprockrhoa_proc_snapshot_00001011	9.8922	7.87829	1	18.841
./mbprockrhoa_proc_snapshot_00001012	9.83662	9.79184	0	19.558
./mbprockrhoa_proc_snapshot_00001013	9.78612	8.44919	0	20.525
./mbprockrhoa_proc_snapshot_00001014	9.72658	10.8905	0	21.248
./mbprockrhoa_proc_snapshot_00001015	9.67427	8.55717	0	21.507
./mbprockrhoa_proc_snapshot_00001016	9.62876	5.26288	1	21.435
./mbprockrhoa_proc_snapshot_00001017	9.58661	6.67309	1	21.909
./mbprockrhoa_proc_snapshot_00001018	9.54892	5.75317	1	22.226
./mbprockrhoa_proc_snapshot_00001019	9.55494	4.1864	1	22.628
./mbprockrhoa_proc_snapshot_00001020	9.55815	4.51324	1	23.312
./mbprockrhoa_proc_snapshot_00001021	9.5219	4.6768	1	24.074
./mbprockrhoa_proc_snapshot_00001022	9.47173	5.09408	1	24.426
./mbprockrhoa_proc_snapshot_00001023	9.41418	4.67726	1	24.45
./mbprockrhoa_proc_snapshot_00001024	9.35583	5.66361	1	24.177
./mbprockrhoa_proc_snapshot_00001025	9.28709	6.13321	1	24.144
./mbprockrhoa_proc_snapshot_00001026	9.20963	4.78975	1	24.288
./mbprockrhoa_proc_snapshot_00001027	9.12903	7.25586	1	24.503
./mbprockrhoa_proc_snapshot_00001028	9.05947	6.15128	1	24.471
./mbprockrhoa_proc_snapshot_00001029	8.96688	6.79425	1	25.06
./mbprockrhoa_proc_snapshot_00001030	8.89342	7.01981	1	25.541
./mbprockrhoa_proc_snapshot_00001031	8.79953	7.11274	1	25.978
./mbprockrhoa_proc_snapshot_00001032	8.69992	6.61793	1	26.588
./mbprockrhoa_proc_snapshot_00001033	8.59522	9.23166	0	27.44
./mbprockrhoa_proc_snapshot_00001034	8.50794	8.30533	0	28.674
./mbprockrhoa_proc_snapshot_00001035	8.42015	5.06325	1	29.639
./mbprockrhoa_proc_snapshot_00001036	8.33116	5.86913	1	30.615
./mbprockrhoa_proc_snapshot_00001037	8.24975	6.63127	1	31.519
./mbprockrhoa_proc_snapshot_00001038	8.18556	5.59913	1	33.227
./mbprockrhoa_proc_snapshot_00001039	8.14064	6.77967	1	34.913
./mbprockrhoa_proc_snapshot_00001040	8.07964	5.62184	1	36.439
./mbprockrhoa_proc_snapshot_00001041	8.0186	5.84893	1	38.575
./mbprockrhoa_proc_snapshot_00001042	7.97893	7.75844	1	40.872
./mbprockrhoa_proc_snapshot_00001043	7.96517	4.93966	1	42.34
./mbprockrhoa_proc_snapshot_00001044	7.96833	4.79786	1	43.519
./mbprockrhoa_proc_snapshot_00001045	7.96363	7.87343	1	45.023
./mbprockrhoa_proc_snapshot_00001046	7.9789	4.1911	1	46.509
./mbprockrhoa_proc_snapshot_00001047	8.00002	7.36282	1	47.563
./mbprockrhoa_proc_snapshot_00001048	8.00164	7.4253	1	47.162
./mbprockrhoa_proc_snapshot_00001049	8.01194	6.86039	1	47.376
./mbprockrhoa_proc_snapshot_00001050	8.03013	5.74763	1	47.248
./mbprockrhoa_proc_snapshot_00001051	8.0673	5.19424	1	46.647
./mbprockrhoa_proc_snapshot_00001052	8.07721	6.00411	1	45.672
./mbprockrhoa_proc_snapshot_00001053	8.08599	6.3349	1	44.261
./mbprockrhoa_proc_snapshot_00001054	8.07486	5.84239	1	43.32
./mbprockrhoa_proc_snapshot_00001055	8.07611	4.39885	1	42.392
./mbprockrhoa_proc_snapshot_00001056	8.06163	4.39994	1	41.677
./mbprockrhoa_proc_snapshot_00001057	8.05019	5.68567	1	41.523
./mbprockrhoa_proc_snapshot_00001058	8.06792	5.50732	1	41.727
./mbprockrhoa_proc_snapshot_00001059	8.08277	4.70909	1	41.2
./mbprockrhoa_proc_snapshot_00001060	8.08167	4.84541	1	40.356
./mbprockrhoa_proc_snapshot_00001061	8.07521	4.84001	1	38.973
./mbprockrhoa_proc_snapshot_00001062	8.07667	5.77624	1	38.46
./mbprockrhoa_proc_snapshot_00001063	8.11374	5.11039	1	37.672
./mbprockrhoa_proc_snapshot_00001064	8.18188	5.37542	1	36.673
./mbprockrhoa_proc_snapshot_00001065	8.23195	4.87144	1	36.108
./mbprockrhoa_proc_snapshot_00001066	8.23368	4.18181	1	36.31
./mbprockrhoa_proc_snapshot_00001067	8.23824	5.20677	1	35.647
./mbprockrhoa_proc_snapshot_00001068	8.27718	4.94654	1	34.143
./mbprockrhoa_proc_snapshot_00001069	8.31734	5.40259	1	33.334
./mbprockrhoa_proc_snapshot_00001070	8.36941	5.69565	1	33.227
./mbprockrhoa_proc_snapshot_00001071	8.41659	6.76213	1	34.771
./mbprockrhoa_proc_snapshot_00001072	8.44606	5.77895	1	36.153
./mbprockrhoa_proc_snapshot_00001073	8.4579	6.35065	1	36.845
./mbprockrhoa_proc_snapshot_00001074	8.49642	6.11172	1	36.919
./mbprockrhoa_proc_snapshot_00001075	8.51729	5.79269	1	36.739
./mbprockrhoa_proc_snapshot_00001076	8.52747	4.40187	1	36.544
./mbprockrhoa_proc_snapshot_00001077	8.5504	4.97839	1	37.17
./mbprockrhoa_proc_snapshot_00001078	8.5564	3.98998	1	37.26
./mbprockrhoa_proc_snapshot_00001079	8.56656	5.09341	1	37.22
./mbprockrhoa_proc_snapshot_00001080	8.55875	6.66807	1	36.437
./mbprockrhoa_proc_snapshot_00001081	8.54098	5.55765	1	35.691
./mbprockrhoa_proc_snapshot_00001082	8.51566	5.4314	1	35.406
./mbprockrhoa_proc_snapshot_00001083	8.50209	5.74633	1	35.24
./mbprockrhoa_proc_snapshot_00001084	8.51446	5.96378	1	34.746
./mbprockrhoa_proc_snapshot_00001085	8.50331	6.07531	1	34.692
./mbprockrhoa_proc_snapshot_00001086	8.48782	5.64595	1	34.09
./mbprockrhoa_proc_snapshot_00001087	8.47508	5.06409	1	34.108
./mbprockrhoa_proc_snapshot_00001088	8.45521	6.41635	1	34.325
./mbprockrhoa_proc_snapshot_00001089	8.42807	4.69168	1	35.775
./mbprockrhoa_proc_snapshot_00001090	8.39532	4.62425	1	37.004
./mbprockrhoa_proc_snapshot_00001091	8.33258	4.32228	1	37.447
./mbprockrhoa_proc_snapshot_00001092	8.26159	5.90116	1	38.135
./mbprockrhoa_proc_snapshot_00001093	8.20253	4.91063	1	38.842
./mbprockrhoa_proc_snapshot_00001094	8.15329	4.64049	1	39.214
./mbprockrhoa_proc_snapshot_00001095	8.09911	5.15899	1	38.783
./mbprockrhoa_proc_snapshot_00001096	8.07952	5.21236	1	38.541
./mbprockrhoa_proc_snapshot_00001097	8.05811	5.4476	1	37.563
./mbprockrhoa_proc_snapshot_00001098	8.03852	5.71921	1	36.732
./mbprockrhoa_proc_snapshot_00001099	8.01472	5.08484	1	35.908
./mbprockrhoa_proc_snapshot_00001100	8.00021	4.5385	1	36.178
./mbprockrhoa_proc_snapshot_00001101	7.97614	5.09273	1	34.805
./mbprockrhoa_proc_snapshot_00001102	7.96314	4.81967	1	32.629
./mbprockrhoa_proc_snapshot_00001103	7.94729	4.85129	1	31.76
./mbprockrhoa_proc_snapshot_00001104	7.92086	4.92721	1	31.694
./mbprockrhoa_proc_snapshot_00001105	7.88604	5.4812	1	32.528
./mbprockrhoa_proc_snapshot_00001106	7.8589	5.14903	1	33.332
./mbprockrhoa_proc_snapshot_00001107	7.8382	4.16843	1	34.692
./mbprockrhoa_proc_snapshot_00001108	7.83352	5.19292	1	35.989
./mbprockrhoa_proc_snapshot_00001109	7.83614	4.81826	1	37.215
./mbprockrhoa_proc_snapshot_00001110	7.8333	5.16694	1	38.104
./mbprockrhoa_proc_snapshot_00001111	7.82326	5.94392	1	39.194
./mbprockrhoa_proc_snapshot_00001112	7.80025	5.49447	1	39.712
./mbprockrhoa_proc_snapshot_00001113	7.79799	6.47222	1	40.25
./mbprockrhoa_proc_snapshot_00001114	7.80215	5.13393	1	41.11
./mbprockrhoa_proc_snapshot_00001115	7.80502	4.08665	1	41.631
./mbprockrhoa_proc_snapshot_00001116	7.82493	4.77095	1	42.069
./mbprockrhoa_proc_snapshot_00001117	7.83179	6.5688	1	41.39
./mbprockrhoa_proc_snapshot_00001118	7.87222	6.84792	1	40.459
./mbprockrhoa_proc_snapshot_00001119	7.89006	6.31169	1	39.883
./mbprockrhoa_proc_snapshot_00001120	7.88733	5.28619	1	40.012
./mbprockrhoa_proc_snapshot_00001121	7.89106	7.01541	1	39.171
./mbprockrhoa_proc_snapshot_00001122	7.88517	4.64551	1	38.306
./mbprockrhoa_proc_snapshot_00001123	7.86493	7.50354	1	37.808
./mbprockrhoa_proc_snapshot_00001124	7.84912	8.13282	0	37.389
./mbprockrhoa_proc_snapshot_00001125	7.82136	7.73407	1	36.688
./mbprockrhoa_proc_snapshot_00001126	7.75825	5.78622	1	35.978
./mbprockrhoa_proc_snapshot_00001127	7.70124	5.39295	1	35.556
./mbprockrhoa_proc_snapshot_00001128	7.66631	6.05492	1	35.058
./mbprockrhoa_proc_snapshot_00001129	7.64782	4.46141	1	34.381
./mbprockrhoa_proc_snapshot_00001130	7.6209	4.75039	1	35.03
./mbprockrhoa_proc_snapshot_00001131	7.59463	5.71312	1	35.27
./mbprockrhoa_proc_snapshot_00001132	7.57576	5.98681	1	35.779
./mbprockrhoa_proc_snapshot_00001133	7.5428	9.26693	0	36.505
./mbprockrhoa_proc_snapshot_00001134	7.54179	10.3773	0	37.519
./mbprockrhoa_proc_snapshot_00001135	7.55443	12.5891	0	37.719
./mbprockrhoa_proc_snapshot_00001136	7.57731	10.5726	0	37.895
./mbprockrhoa_proc_snapshot_00001137	7.59431	8.33887	0	38.179
./mbprockrhoa_proc_snapshot_00001138	7.616	10.675	0	37.943
./mbprockrhoa_proc_snapshot_00001139	7.64279	10.0282	0	37.58
./mbprockrhoa_proc_snapshot_00001140	7.64701	12.2337	0	37.745
./mbprockrhoa_proc_snapshot_00001141	7.6486	8.48689	0	36.873
./mbprockrhoa_proc_snapshot_00001142	7.65607	7.65103	1	36.429
./mbprockrhoa_proc_snapshot_00001143	7.6946	7.79678	1	36.34
./mbprockrhoa_proc_snapshot_00001144	7.72864	6.98794	1	34.733
./mbprockrhoa_proc_snapshot_00001145	7.75341	4.8842	1	33.297
./mbprockrhoa_proc_snapshot_00001146	7.7911	4.58661	1	32.26
./mbprockrhoa_proc_snapshot_00001147	7.8225	5.40003	1	32.052
./mbprockrhoa_proc_snapshot_00001148	7.84963	5.77117	1	31.805
./mbprockrhoa_proc_snapshot_00001149	7.87033	5.83679	1	32.277
./mbprockrhoa_proc_snapshot_00001150	7.74896	4.9085	1	31.12
./mbprockrhoa_proc_snapshot_00001151	7.67092	5.05051	1	31.415
./mbprockrhoa_proc_snapshot_00001152	7.66518	5.46823	1	31.585
./mbprockrhoa_proc_snapshot_00001153	7.65711	5.185	1	31.735
./mbprockrhoa_proc_snapshot_00001154	7.64794	4.85418	1	31.807
./mbprockrhoa_proc_snapshot_00001155	7.63431	4.62732	1	31.865
./mbprockrhoa_proc_snapshot_00001156	7.62644	4.56086	1	31.945
./mbprockrhoa_proc_snapshot_00001157	7.61221	4.28164	1	31.952
./mbprockrhoa_proc_snapshot_00001158	7.62333	4.1409	1	32.353
./mbprockrhoa_proc_snapshot_00001159	7.61802	4.03706	1	32.325
./mbprockrhoa_proc_snapshot_00001160	7.60945	3.9898	1	32.388
./mbprockrhoa_proc_snapshot_00001161	7.59365	4.19277	1	32.39
./mbprockrhoa_proc_snapshot_00001162	7.57296	4.21801	1	32.328
./mbprockrhoa_proc_snapshot_00001163	7.58167	4.47378	1	32.564
./mbprockrhoa_proc_snapshot_00001164	7.58232	4.6269	1	32.646
./mbprockrhoa_proc_snapshot_00001165	7.5765	4.70061	1	32.741
./mbprockrhoa_proc_snapshot_00001166	7.56529	4.77298	1	32.786
./mbprockrhoa_proc_snapshot_00001167	7.52518	4.676	1	32.553
./mbprockrhoa_proc_snapshot_00001168	7.56035	4.783	1	33.213
./mbprockrhoa_proc_snapshot_00001169	7.55161	4.66572	1	33.184
./mbprockrhoa_proc_snapshot_00001170	7.53872	4.74608	1	33.162
./mbprockrhoa_proc_snapshot_00001171	7.51377	4.61846	1	33.085
./mbprockrhoa_proc_snapshot_00001172	7.52666	4.35431	1	33.323
./mbprockrhoa_proc_snapshot_00001173	7.51724	4.38353	1	33.332
./mbprockrhoa_proc_snapshot_00001174	7.50337	4.2469	1	33.336
./mbprockrhoa_proc_snapshot_00001175	7.49179	4.21386	1	33.439
./mbprockrhoa_proc_snapshot_00001176	7.50208	4.74827	1	33.888
./mbprockrhoa_proc_snapshot_00001177	7.47964	4.6045	1	33.719
./mbprockrhoa_proc_snapshot_00001178	7.45154	4.29276	1	33.618
./mbprockrhoa_proc_snapshot_00001179	7.45973	4.31874	1	33.915
./mbprockrhoa_proc_snapshot_00001180	7.45383	4.29565	1	34.022
./mbprockrhoa_proc_snapshot_00001181	7.43743	4.3104	1	34.063
./mbprockrhoa_proc_snapshot_00001182	7.42329	4.31596	1	34.143
./mbprockrhoa_proc_snapshot_00001183	7.40338	4.22519	1	34.228
./mbprockrhoa_proc_snapshot_00001184	7.38493	4.72301	1	34.532
./mbprockrhoa_proc_snapshot_00001185	7.36002	4.37859	1	34.629
./mbprockrhoa_proc_snapshot_00001186	7.37261	4.76762	1	34.957
./mbprockrhoa_proc_snapshot_00001187	7.36372	4.45397	1	35.048
./mbprockrhoa_proc_snapshot_00001188	7.34847	4.39498	1	35.097
./mbprockrhoa_proc_snapshot_00001189	7.31696	4.40674	1	35.298
./mbprockrhoa_proc_snapshot_00001190	7.29709	4.56217	1	35.411
./mbprockrhoa_proc_snapshot_00001191	7.31152	4.27493	1	35.891
./mbprockrhoa_proc_snapshot_00001192	7.31598	4.235	1	36.059
./mbprockrhoa_proc_snapshot_00001193	7.27442	4.22179	1	35.975
./mbprockrhoa_proc_snapshot_00001194	7.27911	4.432	1	36.389
./mbprockrhoa_proc_snapshot_00001195	7.30421	4.52425	1	36.838
./mbprockrhoa_proc_snapshot_00001196	7.29535	4.36766	1	36.885
./mbprockrhoa_proc_snapshot_00001197	7.27679	4.29252	1	36.767
./mbprockrhoa_proc_snapshot_00001198	7.22642	4.62885	1	36.538
./mbprockrhoa_proc_snapshot_00001199	7.21592	4.29691	1	36.747
./mbprockrhoa_proc_snapshot_00001200	7.20328	4.20285	1	37.085
./mbprockrhoa_proc_snapshot_00001201	7.19757	4.40356	1	37.272
./mbprockrhoa_proc_snapshot_00001202	7.20714	4.42981	1	37.644
./mbprockrhoa_proc_snapshot_00001203	7.20997	4.33678	1	37.845
./mbprockrhoa_proc_snapshot_00001204	7.20278	4.39904	1	38.041
./mbprockrhoa_proc_snapshot_00001205	7.2027	4.38864	1	38.221
./mbprockrhoa_proc_snapshot_00001206	7.15954	4.19729	1	37.97
./mbprockrhoa_proc_snapshot_00001207	7.17725	4.54137	1	38.57
./mbprockrhoa_proc_snapshot_00001208	7.1857	4.4515	1	38.823
./mbprockrhoa_proc_snapshot_00001209	7.16915	4.36266	1	38.8
./mbprockrhoa_proc_snapshot_00001210	7.16303	4.39748	1	39.18
./mbprockrhoa_proc_snapshot_00001211	7.1535	4.43173	1	39.337
./mbprockrhoa_proc_snapshot_00001212	7.13672	4.35419	1	39.32
./mbprockrhoa_proc_snapshot_00001213	7.13296	4.37128	1	39.601
./mbprockrhoa_proc_snapshot_00001214	7.11544	4.36081	1	39.82
./mbprockrhoa_proc_snapshot_00001215	7.10841	4.31686	1	40.01
./mbprockrhoa_proc_snapshot_00001216	7.09251	4.35457	1	40.159
./mbprockrhoa_proc_snapshot_00001217	7.06822	4.40014	1	40.483
./mbprockrhoa_proc_snapshot_00001218	7.06613	4.40987	1	40.79
./mbprockrhoa_proc_snapshot_00001219	7.04888	4.42718	1	40.993
./mbprockrhoa_proc_snapshot_00001220	7.03075	4.43388	1	41.267
./mbprockrhoa_proc_snapshot_00001221	7.01335	4.40109	1	41.607
./mbprockrhoa_proc_snapshot_00001222	6.9973	4.36107	1	41.955
./mbprockrhoa_proc_snapshot_00001223	6.96643	4.30937	1	42.307
./mbprockrhoa_proc_snapshot_00001224	7.09473	4.58669	1	47.567
./mbprockrhoa_proc_snapshot_00001225	7.22459	7.81584	1	43.385
./mbprockrhoa_proc_snapshot_00001226	7.33407	7.44084	1	42.199
./mbprockrhoa_proc_snapshot_00001227	7.30656	4.9239	1	41.228
./mbprockrhoa_proc_snapshot_00001228	7.31951	5.44469	1	41.28
./mbprockrhoa_proc_snapshot_00001229	7.39972	12.8659	0	41.916
./mbprockrhoa_proc_snapshot_00001230	7.502	16.4385	0	41.149
./mbprockrhoa_proc_snapshot_00001231	7.62005	20.4235	0	38.888
./mbprockrhoa_proc_snapshot_00001232	7.7397	19.5878	0	36.957
./mbprockrhoa_proc_snapshot_00001233	7.82971	24.652	0	35.224
./mbprockrhoa_proc_snapshot_00001234	7.89137	21.1074	0	33.856
./mbprockrhoa_proc_snapshot_00001235	7.93095	22.9543	0	32.002
./mbprockrhoa_proc_snapshot_00001236	7.96323	19.2506	0	30.732
./mbprockrhoa_proc_snapshot_00001237	7.98464	18.9525	0	29.25
./mbprockrhoa_proc_snapshot_00001238	8.01794	19.132	0	28.238
./mbprockrhoa_proc_snapshot_00001239	8.06878	20.6314	0	27.86
./mbprockrhoa_proc_snapshot_00001240	8.09974	35.5233	0	28.105
./mbprockrhoa_proc_snapshot_00001241	8.11349	34.86	0	28.885
./mbprockrhoa_proc_snapshot_00001242	8.14366	33.6174	0	29.781
./mbprockrhoa_proc_snapshot_00001243	8.18385	29.613	0	31.242
./mbprockrhoa_proc_snapshot_00001244	8.23068	29.3357	0	32.753
./mbprockrhoa_proc_snapshot_00001245	8.28673	22.0641	0	32.884
./mbprockrhoa_proc_snapshot_00001246	8.34876	17.291	0	32.25
./mbprockrhoa_proc_snapshot_00001247	8.42162	18.415	0	31.929
./mbprockrhoa_proc_snapshot_00001248	8.49204	23.0972	0	31.145
./mbprockrhoa_proc_snapshot_00001249	8.5361	22.8644	0	30.677
./mbprockrhoa_proc_snapshot_00001250	8.56873	20.7432	0	30.924
./mbprockrhoa_proc_snapshot_00001251	8.57453	18.7286	0	31.604
./mbprockrhoa_proc_snapshot_00001252	8.57735	21.3905	0	32.196
./mbprockrhoa_proc_snapshot_00001253	8.57652	30.4157	0	32.447
./mbprockrhoa_proc_snapshot_00001254	8.5686	32.5537	0	32.568
./mbprockrhoa_proc_snapshot_00001255	8.57743	32.5179	0	32.146
./mbprockrhoa_proc_snapshot_00001256	8.62025	25.1823	0	31.925
./mbprockrhoa_proc_snapshot_00001257	8.65058	24.8469	0	31.695
./mbprockrhoa_proc_snapshot_00001258	8.6526	29.8543	0	30.846
./mbprockrhoa_proc_snapshot_00001259	8.6432	31.5915	0	29.011
./mbprockrhoa_proc_snapshot_00001260	8.62965	32.0203	0	26.633
./mbprockrhoa_proc_snapshot_00001261	8.61905	30.9526	0	24.799
./mbprockrhoa_proc_snapshot_00001262	8.6217	31.3096	0	24.502
./mbprockrhoa_proc_snapshot_00001263	8.65321	31.1277	0	23.71
./mbprockrhoa_proc_snapshot_00001264	8.71812	29.4962	0	22.879
./mbprockrhoa_proc_snapshot_00001265	8.78235	33.5392	0	23.4
./mbprockrhoa_proc_snapshot_00001266	8.81836	32.857	0	23.422
./mbprockrhoa_proc_snapshot_00001267	8.84369	32.1946	0	23.071
./mbprockrhoa_proc_snapshot_00001268	8.87745	35.8031	0	22.147
./mbprockrhoa_proc_snapshot_00001269	8.89377	40.6262	0	21.55
./mbprockrhoa_proc_snapshot_00001270	8.89801	40.7779	0	21.636
./mbprockrhoa_proc_snapshot_00001271	8.90296	39.4637	0	21.967
./mbprockrhoa_proc_snapshot_00001272	8.93236	39.6757	0	22.336
./mbprockrhoa_proc_snapshot_00001273	8.93999	40.4107	0	22.44
./mbprockrhoa_proc_snapshot_00001274	8.92015	43.6025	0	22.509
./mbprockrhoa_proc_snapshot_00001275	8.89713	43.514	0	21.878
./mbprockrhoa_proc_snapshot_00001276	8.88351	41.097	0	21.198
./mbprockrhoa_proc_snapshot_00001277	8.90149	40.0671	0	21.222
./mbprockrhoa_proc_snapshot_00001278	8.92359	37.8118	0	21.901
./mbprockrhoa_proc_snapshot_00001279	8.93212	36.8345	0	22.423
./mbprockrhoa_proc_snapshot_00001280	8.9402	34.2308	0	22.929
./mbprockrhoa_proc_snapshot_00001281	8.94871	30.4689	0	23.891
./mbprockrhoa_proc_snapshot_00001282	8.96907	25.4882	0	23.984
./mbprockrhoa_proc_snapshot_00001283	8.98338	23.3085	0	23.509
./mbprockrhoa_proc_snapshot_00001284	8.99955	20.9673	0	22.526
./mbprockrhoa_proc_snapshot_00001285	9.01442	22.7728	0	22.545
./mbprockrhoa_proc_snapshot_00001286	8.93272	24.2297	0	22.028
./mbprockrhoa_proc_snapshot_00001287	8.94835	23.2851	0	22.755
./mbprockrhoa_proc_snapshot_00001288	8.93618	22.9654	0	22.742
./mbprockrhoa_proc_snapshot_00001289	8.92333	22.5572	0	22.724
./mbprockrhoa_proc_snapshot_00001290	8.91082	22.6821	0	22.703
./mbprockrhoa_proc_snapshot_00001291	8.89971	23.0218	0	22.709
./mbprockrhoa_proc_snapshot_00001292	8.88902	22.9538	0	22.703
./mbprockrhoa_proc_snapshot_00001293	8.87881	22.9034	0	22.693
./mbprockrhoa_proc_snapshot_00001294	8.86594	22.7033	0	22.645
./mbprockrhoa_proc_snapshot_00001295	8.85355	22.4987	0	22.614
./mbprockrhoa_proc_snapshot_00001296	8.83947	22.108	0	22.547
./mbprockrhoa_proc_snapshot_00001297	8.83887	22.2451	0	22.613
./mbprockrhoa_proc_snapshot_00001298	8.82904	22.0864	0	22.566
./mbprockrhoa_proc_snapshot_00001299	8.8186	21.7029	0	22.548
./mbprockrhoa_proc_snapshot_00001300	8.81203	21.3999	0	22.59
./mbprockrhoa_proc_snapshot_00001301	8.805	21.0315	0	22.613
./mbprockrhoa_proc_snapshot_00001302	8.79783	20.7685	0	22.627
./mbprockrhoa_proc_snapshot_00001303	8.78936	20.4999	0	22.613
./mbprockrhoa_proc_snapshot_00001304	8.78086	20.0833	0	22.604
./mbprockrhoa_proc_snapshot_00001305	8.77238	19.6678	0	22.601
./mbprockrhoa_proc_snapshot_00001306	8.76378	19.2237	0	22.601
./mbprockrhoa_proc_snapshot_00001307	8.75289	18.8899	0	22.583
./mbprockrhoa_proc_snapshot_00001308	8.73929	18.6487	0	22.542
./mbprockrhoa_proc_snapshot_00001309	8.72152	18.3725	0	22.461
./mbprockrhoa_proc_snapshot_00001310	8.68736	17.3284	0	22.425
./mbprockrhoa_proc_snapshot_00001311	8.68485	18.4248	0	22.298
./mbprockrhoa_proc_snapshot_00001312	8.70674	18.5027	0	22.524
./mbprockrhoa_proc_snapshot_00001313	8.69288	18.3859	0	22.43
./mbprockrhoa_proc_snapshot_00001314	8.67983	17.63	0	22.35
./mbprockrhoa_proc_snapshot_00001315	8.66479	16.6086	0	22.301
./mbprockrhoa_proc_snapshot_00001316	8.64806	16.2645	0	22.274
./mbprockrhoa_proc_snapshot_00001317	8.62267	16.0241	0	22.228
./mbprockrhoa_proc_snapshot_00001318	8.61509	15.3681	0	22.347
./mbprockrhoa_proc_snapshot_00001319	8.59828	15.0439	0	22.343
./mbprockrhoa_proc_snapshot_00001320	8.58055	15.0366	0	22.412
./mbprockrhoa_proc_snapshot_00001321	8.55484	14.5342	0	22.444
./mbprockrhoa_proc_snapshot_00001322	8.50578	14.0066	0	22.501
./mbprockrhoa_proc_snapshot_00001323	8.47727	13.0369	0	22.789
./mbprockrhoa_proc_snapshot_00001324	8.41259	11.2442	0	23.109
./mbprockrhoa_proc_snapshot_00001325	8.39651	11.4664	0	23.417
./mbprockrhoa_proc_snapshot_00001326	8.31446	10.613	0	24.363
./mbprockrhoa_proc_snapshot_00001327	8.28685	10.7802	0	25.216
./mbprockrhoa_proc_snapshot_00001328	8.26689	10.4458	0	25.705
./mbprockrhoa_proc_snapshot_00001329	8.25174	10.0163	0	26.258
./mbprockrhoa_proc_snapshot_00001330	8.23849	9.08521	0	26.756
./mbprockrhoa_proc_snapshot_00001331	8.23309	9.8438	0	27.277
./mbprockrhoa_proc_snapshot_00001332	8.22476	10.4572	0	27.735
./mbprockrhoa_proc_snapshot_00001333	8.24799	13.6464	0	28.508
./mbprockrhoa_proc_snapshot_00001334	8.36955	16.5157	0	29.73
./mbprockrhoa_proc_snapshot_00001335	8.47019	20.3498	0	29.498
./mbprockrhoa_proc_snapshot_00001336	8.5277	22.5691	0	29.243
./mbprockrhoa_proc_snapshot_00001337	8.55449	26.4503	0	28.822
./mbprockrhoa_proc_snapshot_00001338	8.54659	27.6394	0	28.204
./mbprockrhoa_proc_snapshot_00001339	8.56148	28.6674	0	28.284
./mbprockrhoa_proc_snapshot_00001340	8.58869	30.2322	0	28.315
./mbprockrhoa_proc_snapshot_00001341	8.6252	34.5459	0	28.339
./mbprockrhoa_proc_snapshot_00001342	8.64948	40.1199	0	27.909
./mbprockrhoa_proc_snapshot_00001343	8.67519	43.0789	0	26.682
./mbprockrhoa_proc_snapshot_00001344	8.70505	43.5572	0	25.152
./mbprockrhoa_proc_snapshot_00001345	8.74689	44.2391	0	24.315
./mbprockrhoa_proc_snapshot_00001346	8.78335	47.5231	0	23.393
./mbprockrhoa_proc_snapshot_00001347	8.82938	45.1885	0	22.74
./mbprockrhoa_proc_snapshot_00001348	8.88312	52.369	0	22.056
./mbprockrhoa_proc_snapshot_00001349	8.94547	54.2555	0	21.935
./mbprockrhoa_proc_snapshot_00001350	8.99715	57.967	0	21.449
./mbprockrhoa_proc_snapshot_00001351	9.02674	62.7869	0	21.626
./mbprockrhoa_proc_snapshot_00001352	9.05655	61.1922	0	21.237
./mbprockrhoa_proc_snapshot_00001353	9.07491	61.9459	0	20.523
./mbprockrhoa_proc_snapshot_00001354	9.06277	61.4726	0	20.421
./mbprockrhoa_proc_snapshot_00001355	9.05986	67.2336	0	20.435
./mbprockrhoa_proc_snapshot_00001356	9.05949	64.9615	0	21.231
./mbprockrhoa_proc_snapshot_00001357	9.06039	63.7448	0	21.893
./mbprockrhoa_proc_snapshot_00001358	9.05732	58.435	0	22.016
./mbprockrhoa_proc_snapshot_00001359	9.01703	58.3387	0	22.51
./mbprockrhoa_proc_snapshot_00001360	8.97677	61.2409	0	22.29
./mbprockrhoa_proc_snapshot_00001361	8.95322	58.9143	0	22.191
./mbprockrhoa_proc_snapshot_00001362	8.94563	60.2176	0	22.365
./mbprockrhoa_proc_snapshot_00001363	8.95686	59.8895	0	22.495
./mbprockrhoa_proc_snapshot_00001364	8.98392	59.1087	0	22.754
./mbprockrhoa_proc_snapshot_00001365	9.00858	55.6925	0	22.91
./mbprockrhoa_proc_snapshot_00001366	9.01841	54.4898	0	22.771
./mbprockrhoa_proc_snapshot_00001367	9.03555	54.0602	0	22.466
./mbprockrhoa_proc_snapshot_00001368	9.06378	56.5457	0	22.161
./mbprockrhoa_proc_snapshot_00001369	9.07341	53.971	0	21.92
./mbprockrhoa_proc_snapshot_00001370	9.08484	52.0574	0	22.045
./mbprockrhoa_proc_snapshot_00001371	9.109	48.5046	0	22.006
./mbprockrhoa_proc_snapshot_00001372	9.13646	43.5407	0	22.327
./mbprockrhoa_proc_snapshot_00001373	9.16284	44.8654	0	22.546
./mbprockrhoa_proc_snapshot_00001374	9.16174	38.5718	0	22.804
./mbprockrhoa_proc_snapshot_00001375	9.15024	44.2863	0	23.321
./mbprockrhoa_proc_snapshot_00001376	9.14166	46.0667	0	23.292
./mbprockrhoa_proc_snapshot_00001377	9.12313	40.7455	0	23.037
./mbprockrhoa_proc_snapshot_00001378	9.10085	39.6558	0	23.103
./mbprockrhoa_proc_snapshot_00001379	9.06775	36.2257	0	23.411
./mbprockrhoa_proc_snapshot_00001380	9.02488	32.8829	0	23.86
./mbprockrhoa_proc_snapshot_00001381	8.98243	31.0145	0	24.084
./mbprockrhoa_proc_snapshot_00001382	8.97314	30.1372	0	24.675
./mbprockrhoa_proc_snapshot_00001383	8.9589	30.3798	0	25.645
./mbprockrhoa_proc_snapshot_00001384	8.94777	31.2754	0	25.472
./mbprockrhoa_proc_snapshot_00001385	8.96567	31.0561	0	25.262
./mbprockrhoa_proc_snapshot_00001386	9.01162	30.9321	0	25.38
./mbprockrhoa_proc_snapshot_00001387	9.03393	32.7199	0	24.973
./mbprockrhoa_proc_snapshot_00001388	9.05493	31.9498	0	25.7
./mbprockrhoa_proc_snapshot_00001389	9.07729	34.896	0	26.35
./mbprockrhoa_proc_snapshot_00001390	9.11419	37.3584	0	26.77
./mbprockrhoa_proc_snapshot_00001391	9.14877	38.7027	0	27.165
./mbprockrhoa_proc_snapshot_00001392	9.19284	37.2759	0	27.023
./mbprockrhoa_proc_snapshot_00001393	9.25155	34.3246	0	25.593
./mbprockrhoa_proc_snapshot_00001394	9.33727	34.062	0	24.663
./mbprockrhoa_proc_snapshot_00001395	9.43783	33.7001	0	24.358
./mbprockrhoa_proc_snapshot_00001396	9.53708	35.4936	0	23.879
./mbprockrhoa_proc_snapshot_00001397	9.62449	33.174	0	23.118
./mbprockrhoa_proc_snapshot_00001398	9.71766	31.2279	0	21.803
./mbprockrhoa_proc_snapshot_00001399	9.7868	30.3936	0	20.256
./mbprockrhoa_proc_snapshot_00001400	9.85808	23.3255	0	19.468
./mbprockrhoa_proc_snapshot_00001401	9.93061	23.8406	0	19.051
./mbprockrhoa_proc_snapshot_00001402	9.99534	21.2304	0	18.808
./mbprockrhoa_proc_snapshot_00001403	10.0349	21.5966	0	19.185
./mbprockrhoa_proc_snapshot_00001404	10.0736	24.0835	0	18.789
./mbprockrhoa_proc_snapshot_00001405	10.103	18.7402	0	17.459
./mbprockrhoa_proc_snapshot_00001406	10.1308	15.9642	0	16.007
./mbprockrhoa_proc_snapshot_00001407	10.1643	11.7956	0	15.506
./mbprockrhoa_proc_snapshot_00001408	10.2069	8.77644	0	15.443
./mbprockrhoa_proc_snapshot_00001409	10.2569	10.4755	0	15.336
./mbprockrhoa_proc_snapshot_00001410	10.3303	11.592	0	16.122
./mbprockrhoa_proc_snapshot_00001411	10.3891	12.1889	0	16.87
./mbprockrhoa_proc_snapshot_00001412	10.439	10.5775	0	16.868
./mbprockrhoa_proc_snapshot_00001413	10.4829	10.8021	0	16.488
./mbprockrhoa_proc_snapshot_00001414	10.5359	12.4167	0	16.201
./mbprockrhoa_proc_snapshot_00001415	10.584	14.9571	0	15.915
./mbprockrhoa_proc_snapshot_00001416	10.6306	12.7775	0	15.906
./mbprockrhoa_proc_snapshot_00001417	10.666	15.2796	0	15.987
./mbprockrhoa_proc_snapshot_00001418	10.711	16.7714	0	15.699
./mbprockrhoa_proc_snapshot_00001419	10.7226	19.2298	0	15.432
./mbprockrhoa_proc_snapshot_00001420	10.7297	16.8587	0	14.683
./mbprockrhoa_proc_snapshot_00001421	10.7415	15.8749	0	13.905
./mbprockrhoa_proc_snapshot_00001422	10.7752	15.3726	0	13.617
./mbprockrhoa_proc_snapshot_00001423	10.8096	13.1251	0	13.684
./mbprockrhoa_proc_snapshot_00001424	10.8445	12.8235	0	13.978
./mbprockrhoa_proc_snapshot_00001425	10.8728	15.3931	0	13.838
./mbprockrhoa_proc_snapshot_00001426	10.8913	14.8308	0	13.294
./mbprockrhoa_proc_snapshot_00001427	10.9136	13.7286	0	12.505
./mbprockrhoa_proc_snapshot_00001428	10.9128	14.0181	0	12.235
./mbprockrhoa_proc_snapshot_00001429	10.9109	14.2743	0	11.862
./mbprockrhoa_proc_snapshot_00001430	10.9189	16.4106	0	11.472
./mbprockrhoa_proc_snapshot_00001431	10.9401	17.342	0	11.446
./mbprockrhoa_proc_snapshot_00001432	10.9791	13.4468	0	11.623
./mbprockrhoa_proc_snapshot_00001433	11.0253	18.0114	0	11.88
./mbprockrhoa_proc_snapshot_00001434	11.072	13.9332	0	11.82
./mbprockrhoa_proc_snapshot_00001435	11.1183	18.317	0	11.769
./mbprockrhoa_proc_snapshot_00001436	11.1784	23.0962	0	11.833
./mbprockrhoa_proc_snapshot_00001437	11.2454	17.6776	0	11.598
./mbprockrhoa_proc_snapshot_00001438	11.2848	14.5539	0	11.237
./mbprockrhoa_proc_snapshot_00001439	11.3247	11.719	0	11.088
./mbprockrhoa_proc_snapshot_00001440	11.3872	6.94243	1	11.061
./mbprockrhoa_proc_snapshot_00001441	11.4715	9.65811	0	10.947
./mbprockrhoa_proc_snapshot_00001442	11.5577	11.0278	0	10.905
./mbprockrhoa_proc_snapshot_00001443	11.6413	9.88408	0	10.782
./mbprockrhoa_proc_snapshot_00001444	11.7192	13.668	0	10.604
./mbprockrhoa_proc_snapshot_00001445	11.779	16.5202	0	10.296
./mbprockrhoa_proc_snapshot_00001446	11.8317	19.8581	0	10.187
./mbprockrhoa_proc_snapshot_00001447	11.8947	25.5745	0	10.069
./mbprockrhoa_proc_snapshot_00001448	11.9639	16.2035	0	10.151
./mbprockrhoa_proc_snapshot_00001449	11.9992	17.3419	0	10.447
./mbprockrhoa_proc_snapshot_00001450	12.0079	14.2186	0	10.906
./mbprockrhoa_proc_snapshot_00001451	12.0077	15.9046	0	11.362
./mbprockrhoa_proc_snapshot_00001452	12.001	20.3005	0	11.839
./mbprockrhoa_proc_snapshot_00001453	11.9948	27.7646	0	12.179
./mbprockrhoa_proc_snapshot_00001454	11.9907	29.9498	0	12.778
./mbprockrhoa_proc_snapshot_00001455	11.9884	34.9497	0	13.189
./mbprockrhoa_proc_snapshot_00001456	12.0065	38.027	0	13.368
./mbprockrhoa_proc_snapshot_00001457	12.0239	37.0676	0	13.709
./mbprockrhoa_proc_snapshot_00001458	12.041	40.9192	0	14.019
./mbprockrhoa_proc_snapshot_00001459	12.0734	38.3334	0	14.474
./mbprockrhoa_proc_snapshot_00001460	12.1119	40.5532	0	15.05
./mbprockrhoa_proc_snapshot_00001461	12.159	38.6497	0	15.859
./mbprockrhoa_proc_snapshot_00001462	12.2124	41.7714	0	16.658
./mbprockrhoa_proc_snapshot_00001463	12.2469	41.6817	0	17.592
./mbprockrhoa_proc_snapshot_00001464	12.2616	36.4138	0	18.019
./mbprockrhoa_proc_snapshot_00001465	12.2625	39.6614	0	18.446
./mbprockrhoa_proc_snapshot_00001466	12.2693	33.6376	0	18.266
./mbprockrhoa_proc_snapshot_00001467	12.2939	35.0957	0	17.765
./mbprockrhoa_proc_snapshot_00001468	12.3443	36.5494	0	17.241
./mbprockrhoa_proc_snapshot_00001469	12.3902	37.6068	0	16.806
./mbprockrhoa_proc_snapshot_00001470	12.4241	32.8819	0	16.646
./mbprockrhoa_proc_snapshot_00001471	12.4737	30.9064	0	16.578
./mbprockrhoa_proc_snapshot_00001472	12.5159	28	0	16.591
./mbprockrhoa_proc_snapshot_00001473	12.5579	23.1011	0	16.014
./mbprockrhoa_proc_snapshot_00001474	12.5909	26.5621	0	15.565
./mbprockrhoa_proc_snapshot_00001475	12.6215	27.9157	0	14.321
./mbprockrhoa_proc_snapshot_00001476	12.635	30.5491	0	13.215
./mbprockrhoa_proc_snapshot_00001477	12.6206	32.4625	0	12.845
./mbprockrhoa_proc_snapshot_00001478	12.6	30.1694	0	12.137
./mbprockrhoa_proc_snapshot_00001479	12.5718	27.7871	0	11.822
./mbprockrhoa_proc_snapshot_00001480	12.5461	32.6419	0	11.48
./mbprockrhoa_proc_snapshot_00001481	12.5235	29.9112	0	10.991
./mbprockrhoa_proc_snapshot_00001482	12.4746	28.7146	0	10.533
./mbprockrhoa_proc_snapshot_00001483	12.3988	32.5569	0	10.154
./mbprockrhoa_proc_snapshot_00001484	12.3091	35.0284	0	9.802
./mbprockrhoa_proc_snapshot_00001485	12.2301	40.0166	0	9.579
./mbprockrhoa_proc_snapshot_00001486	12.1435	37.2829	0	9.266
./mbprockrhoa_proc_snapshot_00001487	12.0688	26.8499	0	8.919
./mbprockrhoa_proc_snapshot_00001488	11.9905	21.4653	0	8.682
./mbprockrhoa_proc_snapshot_00001489	11.914	18.614	0	8.626
./mbprockrhoa_proc_snapshot_00001490	11.8236	16.7903	0	8.67
./mbprockrhoa_proc_snapshot_00001491	11.7582	11.8026	0	8.898
./mbprockrhoa_proc_snapshot_00001492	11.7422	8.74964	0	9.015
./mbprockrhoa_proc_snapshot_00001493	11.7348	7.34361	1	9.434
./mbprockrhoa_proc_snapshot_00001494	11.714	6.18063	1	9.94
./mbprockrhoa_proc_snapshot_00001495	11.5992	4.97583	1	10.027
./mbprockrhoa_proc_snapshot_00001496	11.4537	7.0651	1	10.855
./mbprockrhoa_proc_snapshot_00001497	11.2509	7.66636	1	11.571
./mbprockrhoa_proc_snapshot_00001498	11.0001	7.87811	1	12.614
./mbprockrhoa_proc_snapshot_00001499	10.7255	5.65876	1	13.408
./mbprockrhoa_proc_snapshot_00001500	10.5222	5.37529	1	14.284
./mbprockrhoa_proc_snapshot_00001501	10.3664	4.9659	1	14.932
./mbprockrhoa_proc_snapshot_00001502	10.2563	6.85445	1	15.072
./mbprockrhoa_proc_snapshot_00001503	10.1696	8.37038	0	15.505
./mbprockrhoa_proc_snapshot_00001504	10.1055	7.03962	1	15.121
./mbprockrhoa_proc_snapshot_00001505	10.0565	6.98118	1	14.533
./mbprockrhoa_proc_snapshot_00001506	10.0447	7.07141	1	14.431
./mbprockrhoa_proc_snapshot_00001507	10.0169	4.55143	1	14.702
./mbprockrhoa_proc_snapshot_00001508	9.94811	5.16709	1	14.919
./mbprockrhoa_proc_snapshot_00001509	9.84755	4.47337	1	15.34
./mbprockrhoa_proc_snapshot_00001510	9.75358	5.59363	1	16.368
./mbprockrhoa_proc_snapshot_00001511	9.62548	4.73363	1	17.59
./mbprockrhoa_proc_snapshot_00001512	9.50509	3.96906	1	18.924
./mbprockrhoa_proc_snapshot_00001513	9.40239	4.69816	1	20.568
./mbprockrhoa_proc_snapshot_00001514	9.31509	7.48179	1	22.622
./mbprockrhoa_proc_snapshot_00001515	9.24627	8.97152	0	23.471
./mbprockrhoa_proc_snapshot_00001516	9.19412	10.6604	0	23.893
./mbprockrhoa_proc_snapshot_00001517	9.15601	8.13338	0	24.6
./mbprockrhoa_proc_snapshot_00001518	9.13584	6.23725	1	24.801
./mbprockrhoa_proc_snapshot_00001519	9.1148	6.45144	1	24.72
./mbprockrhoa_proc_snapshot_00001520	9.09954	7.33705	1	24.269
./mbprockrhoa_proc_snapshot_00001521	9.11133	11.186	0	24.373
./mbprockrhoa_proc_snapshot_00001522	9.17398	12.0701	0	24.102
./mbprockrhoa_proc_snapshot_00001523	9.2756	7.92212	1	23.457
./mbprockrhoa_proc_snapshot_00001524	9.40016	6.46617	1	22.826
./mbprockrhoa_proc_snapshot_00001525	9.56502	6.18916	1	21.867
./mbprockrhoa_proc_snapshot_00001526	9.75136	6.76644	1	21.482
./mbprockrhoa_proc_snapshot_00001527	9.86633	5.03531	1	21.04
./mbprockrhoa_proc_snapshot_00001528	9.79966	4.47985	1	20.293
./mbprockrhoa_proc_snapshot_00001529	9.72223	4.04996	1	20.178
./mbprockrhoa_proc_snapshot_00001530	9.65448	3.73786	1	20.176
./mbprockrhoa_proc_snapshot_00001531	9.60813	4.31722	1	20.242
./mbprockrhoa_proc_snapshot_00001532	9.56769	4.21056	1	20.275
./mbprockrhoa_proc_snapshot_00001533	9.53114	4.4735	1	20.326
./mbprockrhoa_proc_snapshot_00001534	9.58107	5.06068	1	20.887
./mbprockrhoa_proc_snapshot_00001535	9.58743	5.35215	1	21.009
./mbprockrhoa_proc_snapshot_00001536	9.58834	5.69895	1	21.059
./mbprockrhoa_proc_snapshot_00001537	9.58616	5.78256	1	21.102
./mbprockrhoa_proc_snapshot_00001538	9.58531	5.64075	1	21.149
./mbprockrhoa_proc_snapshot_00001539	9.58234	5.65145	1	21.181
./mbprockrhoa_proc_snapshot_00001540	9.56801	5.67835	1	21.111
./mbprockrhoa_proc_snapshot_00001541	9.59835	5.24267	1	21.148
./mbprockrhoa_proc_snapshot_00001542	9.61283	4.81799	1	21.32
./mbprockrhoa_proc_snapshot_00001543	9.61483	5.10709	1	21.338
./mbprockrhoa_proc_snapshot_00001544	9.61473	5.35846	1	21.346
./mbprockrhoa_proc_snapshot_00001545	9.61284	5.43284	1	21.324
./mbprockrhoa_proc_snapshot_00001546	9.61068	5.5214	1	21.31
./mbprockrhoa_proc_snapshot_00001547	9.60586	5.48008	1	21.276
./mbprockrhoa_proc_snapshot_00001548	9.60374	5.49139	1	21.244
./mbprockrhoa_proc_snapshot_00001549	9.60642	5.55285	1	21.218
./mbprockrhoa_proc_snapshot_00001550	9.61137	5.70511	1	21.19
./mbprockrhoa_proc_snapshot_00001551	9.61505	5.72984	1	21.154
./mbprockrhoa_proc_snapshot_00001552	9.61856	5.59603	1	21.112
./mbprockrhoa_proc_snapshot_00001553	9.62504	5.63872	1	21.093
./mbprockrhoa_proc_snapshot_00001554	9.62733	5.61279	1	21.037
./mbprockrhoa_proc_snapshot_00001555	9.62527	5.53295	1	20.989
./mbprockrhoa_proc_snapshot_00001556	9.62644	4.98561	1	20.986
./mbprockrhoa_proc_snapshot_00001557	9.60898	5.56248	1	20.608
./mbprockrhoa_proc_snapshot_00001558	9.60239	4.82837	1	20.627
./mbprockrhoa_proc_snapshot_00001559	9.6404	4.98224	1	21.115
./mbprockrhoa_proc_snapshot_00001560	9.66321	5.5668	1	21.171
./mbprockrhoa_proc_snapshot_00001561	9.65971	6.09333	1	21.021
./mbprockrhoa_proc_snapshot_00001562	9.6543	5.80764	1	20.938
./mbprockrhoa_proc_snapshot_00001563	9.64921	5.42271	1	20.853
./mbprockrhoa_proc_snapshot_00001564	9.6448	5.17478	1	20.754
./mbprockrhoa_proc_snapshot_00001565	9.63776	5.07529	1	20.647
./mbprockrhoa_proc_snapshot_00001566	9.63086	5.00385	1	20.569
./mbprockrhoa_proc_snapshot_00001567	9.62439	5.05896	1	20.522
./mbprockrhoa_proc_snapshot_00001568	9.62053	5.19944	1	20.444
./mbprockrhoa_proc_snapshot_00001569	9.6174	5.37561	1	20.387
./mbprockrhoa_proc_snapshot_00001570	9.61222	5.35259	1	20.346
./mbprockrhoa_proc_snapshot_00001571	9.58077	4.80293	1	19.989
./mbprockrhoa_proc_snapshot_00001572	9.57969	5.47287	1	20.16
./mbprockrhoa_proc_snapshot_00001573	9.57989	6.14639	1	20.143
./mbprockrhoa_proc_snapshot_00001574	9.56746	5.83172	1	20.012
./mbprockrhoa_proc_snapshot_00001575	9.60249	6.31707	1	20.25
./mbprockrhoa_proc_snapshot_00001576	9.59893	6.48197	1	20.158
./mbprockrhoa_proc_snapshot_00001577	9.59632	6.54738	1	20.078
./mbprockrhoa_proc_snapshot_00001578	9.59556	6.61746	1	20.015
./mbprockrhoa_proc_snapshot_00001579	9.59496	6.70537	1	19.943
./mbprockrhoa_proc_snapshot_00001580	9.59674	6.88849	1	19.885
./mbprockrhoa_proc_snapshot_00001581	9.59868	7.00405	1	19.85
./mbprockrhoa_proc_snapshot_00001582	9.59825	7.09034	1	19.773
./mbprockrhoa_proc_snapshot_00001583	9.59833	7.18511	1	19.706
./mbprockrhoa_proc_snapshot_00001584	9.59685	7.29213	1	19.64
./mbprockrhoa_proc_snapshot_00001585	9.5954	7.36279	1	19.577
./mbprockrhoa_proc_snapshot_00001586	9.59534	7.51521	1	19.518
./mbprockrhoa_proc_snapshot_00001587	9.59485	7.64482	1	19.467
./mbprockrhoa_proc_snapshot_00001588	9.59226	7.66486	1	19.417
./mbprockrhoa_proc_snapshot_00001589	9.5877	7.68711	1	19.345
./mbprockrhoa_proc_snapshot_00001590	9.5841	7.54896	1	19.287
./mbprockrhoa_proc_snapshot_00001591	9.58102	7.49891	1	19.236
./mbprockrhoa_proc_snapshot_00001592	9.57921	7.41366	1	19.192
./mbprockrhoa_proc_snapshot_00001593	9.57807	7.36591	1	19.147
./mbprockrhoa_proc_snapshot_00001594	9.57493	7.48875	1	19.088
./mbprockrhoa_proc_snapshot_00001595	9.57319	7.59015	1	19.044
./mbprockrhoa_proc_snapshot_00001596	9.56872	7.63666	1	18.988
./mbprockrhoa_proc_snapshot_00001597	9.56688	7.60707	1	18.951
./mbprockrhoa_proc_snapshot_00001598	9.56398	7.61647	1	18.908
./mbprockrhoa_proc_snapshot_00001599	9.56009	7.6549	1	18.873
./mbprockrhoa_proc_snapshot_00001600	9.55614	7.68515	1	18.83
./mbprockrhoa_proc_snapshot_00001601	9.55191	7.7002	1	18.786
./mbprockrhoa_proc_snapshot_00001602	9.54892	7.66887	1	18.76
./mbprockrhoa_proc_snapshot_00001603	9.54462	7.75409	1	18.737
./mbprockrhoa_proc_snapshot_00001604	9.54087	7.79051	1	18.704
./mbprockrhoa_proc_snapshot_00001605	9.53844	7.80329	1	18.708
./mbprockrhoa_proc_snapshot_00001606	9.53455	7.86147	1	18.699
./mbprockrhoa_proc_snapshot_00001607	9.52824	7.98363	1	18.68
./mbprockrhoa_proc_snapshot_00001608	9.52607	8.08091	0	18.706
./mbprockrhoa_proc_snapshot_00001609	9.52376	8.07072	0	18.737
./mbprockrhoa_proc_snapshot_00001610	9.51891	8.02032	0	18.768
./mbprockrhoa_proc_snapshot_00001611	9.51421	7.93754	1	18.795
./mbprockrhoa_proc_snapshot_00001612	9.50901	7.81666	1	18.794
./mbprockrhoa_proc_snapshot_00001613	9.50075	7.73604	1	18.801
./mbprockrhoa_proc_snapshot_00001614	9.49442	7.59296	1	18.822
./mbprockrhoa_proc_snapshot_00001615	9.4815	7.46358	1	18.837
./mbprockrhoa_proc_snapshot_00001616	9.47423	7.31179	1	18.886
./mbprockrhoa_proc_snapshot_00001617	9.46444	7.12211	1	18.913
./mbprockrhoa_proc_snapshot_00001618	9.4593	7.03414	1	18.955
./mbprockrhoa_proc_snapshot_00001619	9.45228	7.0308	1	18.965
./mbprockrhoa_proc_snapshot_00001620	9.44436	7.01743	1	18.999
./mbprockrhoa_proc_snapshot_00001621	9.4375	6.98076	1	19.064
./c893-3/mbprockrhoa_proc_snapshot_00000001	14.4977	196.486	0	6.91
./c893-3/mbprockrhoa_proc_snapshot_00000002	14.4918	201.371	0	6.943
./c893-3/mbprockrhoa_proc_snapshot_00000003	14.4795	199.083	0	6.965
./c893-3/mbprockrhoa_proc_snapshot_00000004	14.4838	204.877	0	6.973
./c893-3/mbprockrhoa_proc_snapshot_00000005	14.471	199.072	0	7.041
./c893-3/mbprockrhoa_proc_snapshot_00000006	14.4551	197.817	0	7.292
./c893-3/mbprockrhoa_proc_snapshot_00000007	14.4405	201.614	0	7.45
./c893-3/mbprockrhoa_proc_snapshot_00000008	14.4255	197.349	0	7.293
./c893-3/mbprockrhoa_proc_snapshot_00000009	14.4294	193.546	0	7.209
./c893-3/mbprockrhoa_proc_snapshot_00000010	14.4355	191.854	0	7.101
./c893-3/mbprockrhoa_proc_snapshot_00000011	14.4293	189.582	0	6.898
./c893-3/mbprockrhoa_proc_snapshot_00000012	14.4104	186.852	0	6.712
./c893-3/mbprockrhoa_proc_snapshot_00000013	14.3949	184.362	0	6.708
./c893-3/mbprockrhoa_proc_snapshot_00000014	14.3926	183.196	0	6.565
./c893-3/mbprockrhoa_proc_snapshot_00000015	14.3856	183.832	0	6.599
./c893-3/mbprockrhoa_proc_snapshot_00000016	14.3662	193.588	0	6.655
./c893-3/mbprockrhoa_proc_snapshot_00000017	14.3353	191.517	0	6.873
./c893-3/mbprockrhoa_proc_snapshot_00000018	14.3144	193.489	0	7.241
./c893-3/mbprockrhoa_proc_snapshot_00000019	14.3058	191.402	0	7.608
./c893-3/mbprockrhoa_proc_snapshot_00000020	14.3051	180.428	0	8.342
./c893-3/mbprockrhoa_proc_snapshot_00000021	14.3072	177.11	0	8.587
./c893-3/mbprockrhoa_proc_snapshot_00000022	14.2822	174.402	0	8.772
./c893-3/mbprockrhoa_proc_snapshot_00000023	14.2543	170.518	0	8.974
./c893-3/mbprockrhoa_proc_snapshot_00000024	14.2382	166.808	0	9.734
./c893-3/mbprockrhoa_proc_snapshot_00000025	14.2177	167.321	0	10.25
./c893-3/mbprockrhoa_proc_snapshot_00000026	14.1916	159.898	0	10.364
./c893-3/mbprockrhoa_proc_snapshot_00000027	14.1542	142.916	0	10.51
./c893-3/mbprockrhoa_proc_snapshot_00000028	14.1139	142.291	0	10.771
./c893-3/mbprockrhoa_proc_snapshot_00000029	14.085	143.89	0	10.738
./c893-3/mbprockrhoa_proc_snapshot_00000030	14.0558	151.96	0	10.523
./c893-3/mbprockrhoa_proc_snapshot_00000031	14.0118	151.573	0	10.617
./c893-3/mbprockrhoa_proc_snapshot_00000032	13.9815	145.323	0	10.66
./c893-3/mbprockrhoa_proc_snapshot_00000033	13.9498	139.857	0	10.762
./c893-3/mbprockrhoa_proc_snapshot_00000034	13.9235	139.672	0	11.22
./c893-3/mbprockrhoa_proc_snapshot_00000035	13.9247	141.825	0	11.733
./c893-3/mbprockrhoa_proc_snapshot_00000036	13.9432	145.08	0	11.898
./c893-3/mbprockrhoa_proc_snapshot_00000037	13.9613	144.305	0	11.524
./c893-3/mbprockrhoa_proc_snapshot_00000038	13.9546	148.204	0	11.457
./c893-3/mbprockrhoa_proc_snapshot_00000039	13.9445	152.007	0	11.251
./c893-3/mbprockrhoa_proc_snapshot_00000040	13.9422	151.877	0	10.813
./c893-3/mbprockrhoa_proc_snapshot_00000041	13.9311	143.435	0	10.424
./c893-3/mbprockrhoa_proc_snapshot_00000042	13.9283	145.825	0	10.035
./c893-3/mbprockrhoa_proc_snapshot_00000043	13.9262	137.606	0	9.639
./c893-3/mbprockrhoa_proc_snapshot_00000044	13.9008	141.711	0	9.264
./c893-3/mbprockrhoa_proc_snapshot_00000045	13.8732	135.745	0	9.006
./c893-3/mbprockrhoa_proc_snapshot_00000046	13.8563	138.291	0	8.821
./c893-3/mbprockrhoa_proc_snapshot_00000047	13.8479	141.439	0	8.524
./c893-3/mbprockrhoa_proc_snapshot_00000048	13.8432	139.731	0	8.385
./c893-3/mbprockrhoa_proc_snapshot_00000049	13.8308	139.89	0	8.235
./c893-3/mbprockrhoa_proc_snapshot_00000050	13.8146	138.913	0	8.213
./c893-3/mbprockrhoa_proc_snapshot_00000051	13.7907	136.977	0	8.139
./c893-3/mbprockrhoa_proc_snapshot_00000052	13.7671	128.403	0	8.097
./c893-3/mbprockrhoa_proc_snapshot_00000053	13.7314	134.837	0	8.049
./c893-3/mbprockrhoa_proc_snapshot_00000054	13.7031	135.315	0	8.074
./c893-3/mbprockrhoa_proc_snapshot_00000055	13.6521	132.945	0	8.206
./c893-3/mbprockrhoa_proc_snapshot_00000056	13.6072	135.727	0	8.432
./c893-3/mbprockrhoa_proc_snapshot_00000057	13.5775	133.511	0	8.666
./c893-3/mbprockrhoa_proc_snapshot_00000058	13.5573	135.054	0	8.782
./c893-3/mbprockrhoa_proc_snapshot_00000059	13.5501	132.072	0	8.901
./c893-3/mbprockrhoa_proc_snapshot_00000060	13.5498	126.775	0	9.175
./c893-3/mbprockrhoa_proc_snapshot_00000061	13.5533	125.865	0	9.505
./c893-3/mbprockrhoa_proc_snapshot_00000062	13.5727	120.861	0	10.085
./c893-3/mbprockrhoa_proc_snapshot_00000063	13.593	115.254	0	10.878
./c893-3/mbprockrhoa_proc_snapshot_00000064	13.6135	116.132	0	11.838
./c893-3/mbprockrhoa_proc_snapshot_00000065	13.6193	116.571	0	12.244
./c893-3/mbprockrhoa_proc_snapshot_00000066	13.6338	114.978	0	12.201
./c893-3/mbprockrhoa_proc_snapshot_00000067	13.6797	109.85	0	12.009
./c893-3/mbprockrhoa_proc_snapshot_00000068	13.7253	107.829	0	11.895
./c893-3/mbprockrhoa_proc_snapshot_00000069	13.7597	108.379	0	11.69
./c893-3/mbprockrhoa_proc_snapshot_00000070	13.7639	103.41	0	11.221
./c893-3/mbprockrhoa_proc_snapshot_00000071	13.7476	101.434	0	10.719
./c893-3/mbprockrhoa_proc_snapshot_00000072	13.719	97.9738	0	10.74
./c893-3/mbprockrhoa_proc_snapshot_00000073	13.6695	94.0328	0	10.916
./c893-3/mbprockrhoa_proc_snapshot_00000074	13.5913	86.3744	0	11.114
./c893-3/mbprockrhoa_proc_snapshot_00000075	13.5153	87.3891	0	11.056
./c893-3/mbprockrhoa_proc_snapshot_00000076	13.4414	86.7911	0	10.788
./c893-3/mbprockrhoa_proc_snapshot_00000077	13.3584	89.3043	0	10.523
./c893-3/mbprockrhoa_proc_snapshot_00000078	13.2877	90.2596	0	9.916
./c893-3/mbprockrhoa_proc_snapshot_00000079	13.2373	85.7889	0	9.424
./c893-3/mbprockrhoa_proc_snapshot_00000080	13.1926	79.9679	0	9.303
./c893-3/mbprockrhoa_proc_snapshot_00000081	13.1435	77.6397	0	9.341
./c893-3/mbprockrhoa_proc_snapshot_00000082	13.1098	76.7426	0	9.364
./c893-3/mbprockrhoa_proc_snapshot_00000083	13.0765	73.6653	0	9.286
./c893-3/mbprockrhoa_proc_snapshot_00000084	13.0683	69.3548	0	9.394
./c893-3/mbprockrhoa_proc_snapshot_00000085	13.0496	68.1998	0	9.645
./c893-3/mbprockrhoa_proc_snapshot_00000086	13.0023	62.8981	0	9.952
./c893-3/mbprockrhoa_proc_snapshot_00000087	12.9446	53.0412	0	10.259
./c893-3/mbprockrhoa_proc_snapshot_00000088	12.8829	53.1178	0	10.391
./c893-3/mbprockrhoa_proc_snapshot_00000089	12.8098	57.7282	0	10.397
./c893-3/mbprockrhoa_proc_snapshot_00000090	12.7221	56.0044	0	10.661
./c893-3/mbprockrhoa_proc_snapshot_00000091	12.6373	58.5757	0	10.936
./c893-3/mbprockrhoa_proc_snapshot_00000092	12.5728	59.1265	0	11.036
./c893-3/mbprockrhoa_proc_snapshot_00000093	12.5179	59.8019	0	11.186
./c893-3/mbprockrhoa_proc_snapshot_00000094	12.4699	53.5313	0	11.304
./c893-3/mbprockrhoa_proc_snapshot_00000095	12.4374	44.5311	0	11.146
./c893-3/mbprockrhoa_proc_snapshot_00000096	12.4026	36.7213	0	10.955
./c893-3/mbprockrhoa_proc_snapshot_00000097	12.3701	44.7098	0	10.831
./c893-3/mbprockrhoa_proc_snapshot_00000098	12.3718	44.3928	0	10.699
./c893-3/mbprockrhoa_proc_snapshot_00000099	12.3763	43.8652	0	10.745
./c893-3/mbprockrhoa_proc_snapshot_00000100	12.3659	45.4088	0	10.596
./c893-3/mbprockrhoa_proc_snapshot_00000101	12.3467	39.7978	0	10.201
./c893-3/mbprockrhoa_proc_snapshot_00000102	12.3038	39.8735	0	9.978
./c893-3/mbprockrhoa_proc_snapshot_00000103	12.2314	40.5001	0	9.829
./c893-3/mbprockrhoa_proc_snapshot_00000104	12.1467	41.9909	0	9.527
./c893-3/mbprockrhoa_proc_snapshot_00000105	12.0592	40.7322	0	8.879
./c893-3/mbprockrhoa_proc_snapshot_00000106	11.9836	36.765	0	8.565
./c893-3/mbprockrhoa_proc_snapshot_00000107	11.9021	40.5749	0	8.296
./c893-3/mbprockrhoa_proc_snapshot_00000108	11.8453	33.6082	0	8
./c893-3/mbprockrhoa_proc_snapshot_00000109	11.8006	28.9258	0	7.936
./c893-3/mbprockrhoa_proc_snapshot_00000110	11.7837	30.0538	0	8.007
./c893-3/mbprockrhoa_proc_snapshot_00000111	11.7853	33.6603	0	8.434
./c893-3/mbprockrhoa_proc_snapshot_00000112	11.8137	29.7732	0	8.769
./c893-3/mbprockrhoa_proc_snapshot_00000113	11.8649	22.7228	0	8.961
./c893-3/mbprockrhoa_proc_snapshot_00000114	11.9069	18.1007	0	9.111
./c893-3/mbprockrhoa_proc_snapshot_00000115	11.946	10.4677	0	8.958
./c893-3/mbprockrhoa_proc_snapshot_00000116	11.9577	7.45375	1	8.789
./c893-3/mbprockrhoa_proc_snapshot_00000117	11.9439	6.6373	1	8.751
./c893-3/mbprockrhoa_proc_snapshot_00000118	11.9117	14.7572	0	8.723
./c893-3/mbprockrhoa_proc_snapshot_00000119	11.8911	19.5011	0	8.743
./c893-3/mbprockrhoa_proc_snapshot_00000120	11.8734	14.4893	0	8.675
./c893-3/mbprockrhoa_proc_snapshot_00000121	11.863	9.78318	0	8.769
./c893-3/mbprockrhoa_proc_snapshot_00000122	11.8377	15.9739	0	8.6
./c893-3/mbprockrhoa_proc_snapshot_00000123	11.8148	19.1834	0	8.312
./c893-3/mbprockrhoa_proc_snapshot_00000124	11.8053	17.8158	0	8.115
./c893-3/mbprockrhoa_proc_snapshot_00000125	11.7976	10.8723	0	8.038
./c893-3/mbprockrhoa_proc_snapshot_00000126	11.7763	6.91508	1	7.848
./c893-3/mbprockrhoa_proc_snapshot_00000127	11.7374	9.08017	0	7.71
./c893-3/mbprockrhoa_proc_snapshot_00000128	11.6807	10.1866	0	7.718
./c893-3/mbprockrhoa_proc_snapshot_00000129	11.5999	7.93682	1	7.919
./c893-3/mbprockrhoa_proc_snapshot_00000130	11.5114	5.67189	1	8.329
./c893-3/mbprockrhoa_proc_snapshot_00000131	11.4203	6.16129	1	8.981
./c893-3/mbprockrhoa_proc_snapshot_00000132	11.3145	5.14543	1	9.663
./c893-3/mbprockrhoa_proc_snapshot_00000133	11.2076	6.09479	1	10.539
./c893-3/mbprockrhoa_proc_snapshot_00000134	11.0955	5.34641	1	11.421
./c893-3/mbprockrhoa_proc_snapshot_00000135	10.9645	6.39222	1	12.302
./c893-3/mbprockrhoa_proc_snapshot_00000136	10.8412	7.84948	1	13.167
./c893-3/mbprockrhoa_proc_snapshot_00000137	10.7326	10.2293	0	13.597
./c893-3/mbprockrhoa_proc_snapshot_00000138	10.6453	10.6621	0	13.742
./c893-3/mbprockrhoa_proc_snapshot_00000139	10.588	10.3595	0	13.696
./c893-3/mbprockrhoa_proc_snapshot_00000140	10.544	11.2012	0	13.453
./c893-3/mbprockrhoa_proc_snapshot_00000141	10.5309	13.1728	0	13.309
./c893-3/mbprockrhoa_proc_snapshot_00000142	10.5306	12.629	0	13.185
./c893-3/mbprockrhoa_proc_snapshot_00000143	10.5448	12.011	0	13.201
./c893-3/mbprockrhoa_proc_snapshot_00000144	10.5722	10.1059	0	13.486
./c893-3/mbprockrhoa_proc_snapshot_00000145	10.5892	8.00506	0	13.896
./c893-3/mbprockrhoa_proc_snapshot_00000146	10.593	7.44892	1	14.168
./c893-3/mbprockrhoa_proc_snapshot_00000147	10.592	5.54961	1	14.167
./c893-3/mbprockrhoa_proc_snapshot_00000148	10.6163	6.7871	1	14.172
./c893-3/mbprockrhoa_proc_snapshot_00000149	10.6524	5.71325	1	14.267
./c893-3/mbprockrhoa_proc_snapshot_00000150	10.6681	4.49496	1	14.572
./c893-3/mbprockrhoa_proc_snapshot_00000151	10.6845	4.84142	1	14.832
./c893-3/mbprockrhoa_proc_snapshot_00000152	10.706	6.34025	1	14.879
./c893-3/mbprockrhoa_proc_snapshot_00000153	10.7502	7.36198	1	14.678
./c893-3/mbprockrhoa_proc_snapshot_00000154	10.7882	7.65279	1	14.692
./c893-3/mbprockrhoa_proc_snapshot_00000155	10.7993	7.53756	1	14.482
./c893-3/mbprockrhoa_proc_snapshot_00000156	10.7867	9.605	0	14.044
./c893-3/mbprockrhoa_proc_snapshot_00000157	10.7582	7.4138	1	13.414
./c893-3/mbprockrhoa_proc_snapshot_00000158	10.7292	6.62706	1	13.326
./c893-3/mbprockrhoa_proc_snapshot_00000159	10.7029	5.89749	1	13
./c893-3/mbprockrhoa_proc_snapshot_00000160	10.6713	8.35974	0	12.887
./c893-3/mbprockrhoa_proc_snapshot_00000161	10.628	6.06433	1	13.197
./c893-3/mbprockrhoa_proc_snapshot_00000162	10.5906	4.6358	1	13.684
./c893-3/mbprockrhoa_proc_snapshot_00000163	10.572	7.10139	1	14.102
./c893-3/mbprockrhoa_proc_snapshot_00000164	10.5318	5.09522	1	14.551
./c893-3/mbprockrhoa_proc_snapshot_00000165	10.4718	6.2981	1	15.036
./c893-3/mbprockrhoa_proc_snapshot_00000166	10.4282	8.59394	0	15.514
./c893-3/mbprockrhoa_proc_snapshot_00000167	10.3753	7.76573	1	15.798
./c893-3/mbprockrhoa_proc_snapshot_00000168	10.3217	9.2466	0	16.47
./c893-3/mbprockrhoa_proc_snapshot_00000169	10.2625	9.04546	0	17.116
./c893-3/mbprockrhoa_proc_snapshot_00000170	10.2107	8.4561	0	17.242
./c893-3/mbprockrhoa_proc_snapshot_00000171	10.1633	8.60105	0	17.248
./c893-3/mbprockrhoa_proc_snapshot_00000172	10.119	10.0851	0	16.857
./c893-3/mbprockrhoa_proc_snapshot_00000173	10.0699	9.8061	0	17.072
./c893-3/mbprockrhoa_proc_snapshot_00000174	10.0197	14.0148	0	17.589
./c893-3/mbprockrhoa_proc_snapshot_00000175	9.97497	10.7099	0	17.607
./c893-3/mbprockrhoa_proc_snapshot_00000176	9.93163	10.8217	0	17.888
./c893-3/mbprockrhoa_proc_snapshot_00000177	9.90184	12.6533	0	18.489
./c893-3/mbprockrhoa_proc_snapshot_00000178	9.89667	8.75299	0	18.865
./c893-3/mbprockrhoa_proc_snapshot_00000179	9.88399	9.95623	0	19.113
./c893-3/mbprockrhoa_proc_snapshot_00000180	9.84228	8.51768	0	19.112
./c893-3/mbprockrhoa_proc_snapshot_00000181	9.78932	7.77521	1	18.763
./c893-3/mbprockrhoa_proc_snapshot_00000182	9.73752	8.3278	0	17.946
./c893-3/mbprockrhoa_proc_snapshot_00000183	9.6921	7.72922	1	17.624
./c893-3/mbprockrhoa_proc_snapshot_00000184	9.64503	9.05193	0	17.026
./c893-3/mbprockrhoa_proc_snapshot_00000185	9.61816	8.14325	0	17.117
./c893-3/mbprockrhoa_proc_snapshot_00000186	9.59369	12.5526	0	17.312
./c893-3/mbprockrhoa_proc_snapshot_00000187	9.58094	12.0796	0	17.668
./c893-3/mbprockrhoa_proc_snapshot_00000188	9.55753	9.43849	0	18.277
./c893-3/mbprockrhoa_proc_snapshot_00000189	9.52332	6.89665	1	18.888
./c893-3/mbprockrhoa_proc_snapshot_00000190	9.50935	9.12267	0	19.84
./c893-3/mbprockrhoa_proc_snapshot_00000191	9.49559	9.97961	0	20.779
./c893-3/mbprockrhoa_proc_snapshot_00000192	9.49128	6.06644	1	21.668
./c893-3/mbprockrhoa_proc_snapshot_00000193	9.49611	7.20621	1	22.433
./c893-3/mbprockrhoa_proc_snapshot_00000194	9.49653	5.76443	1	23.297
./c893-3/mbprockrhoa_proc_snapshot_00000195	9.49292	5.41781	1	24.497
./c893-3/mbprockrhoa_proc_snapshot_00000196	9.48547	7.49176	1	25.52
./c893-3/mbprockrhoa_proc_snapshot_00000197	9.50338	6.5781	1	25.081
./c893-3/mbprockrhoa_proc_snapshot_00000198	9.53151	10.1463	0	24.289
./c893-3/mbprockrhoa_proc_snapshot_00000199	9.5578	9.73348	0	23.314
./c893-3/mbprockrhoa_proc_snapshot_00000200	9.58461	7.38007	1	22.032
./c893-3/mbprockrhoa_proc_snapshot_00000201	9.60952	5.05951	1	20.583
./c893-3/mbprockrhoa_proc_snapshot_00000202	9.65007	4.57838	1	19.833
./c893-3/mbprockrhoa_proc_snapshot_00000203	9.69797	4.13821	1	19.677
./c893-3/mbprockrhoa_proc_snapshot_00000204	9.76171	7.82417	1	19.531
./c893-3/mbprockrhoa_proc_snapshot_00000205	9.82737	8.10533	0	18.872
./c893-3/mbprockrhoa_proc_snapshot_00000206	9.87915	8.90632	0	18.685
./c893-3/mbprockrhoa_proc_snapshot_00000207	9.91208	8.68415	0	18.167
./c893-3/mbprockrhoa_proc_snapshot_00000208	9.95044	8.5813	0	17.88
./c893-3/mbprockrhoa_proc_snapshot_00000209	10.0087	5.35399	1	17.341
./c893-3/mbprockrhoa_proc_snapshot_00000210	10.089	5.8887	1	16.109
./c893-3/mbprockrhoa_proc_snapshot_00000211	10.1757	4.36111	1	14.666
./c893-3/mbprockrhoa_proc_snapshot_00000212	10.2554	5.22337	1	13.285
./c893-3/mbprockrhoa_proc_snapshot_00000213	10.3458	5.56159	1	12.838
./c893-3/mbprockrhoa_proc_snapshot_00000214	10.4606	4.82374	1	12.472
./c893-3/mbprockrhoa_proc_snapshot_00000215	10.592	4.54086	1	11.669
./c893-3/mbprockrhoa_proc_snapshot_00000216	10.7234	4.43912	1	10.883
./c893-3/mbprockrhoa_proc_snapshot_00000217	10.8338	4.42419	1	10.323
./c893-3/mbprockrhoa_proc_snapshot_00000218	10.928	4.56527	1	9.924
./c893-3/mbprockrhoa_proc_snapshot_00000219	11.0123	5.04931	1	9.79
./c893-3/mbprockrhoa_proc_snapshot_00000220	11.0966	5.37383	1	9.766
./c893-3/mbprockrhoa_proc_snapshot_00000221	11.2022	5.02112	1	9.809
./c893-3/mbprockrhoa_proc_snapshot_00000222	11.2849	5.81933	1	9.449
./c893-3/mbprockrhoa_proc_snapshot_00000223	11.3657	6.78479	1	9.005
./c893-3/mbprockrhoa_proc_snapshot_00000224	11.4372	4.8277	1	8.846
./c893-3/mbprockrhoa_proc_snapshot_00000225	11.5002	4.92884	1	9.062
./c893-3/mbprockrhoa_proc_snapshot_00000226	11.5454	5.34429	1	9.632
./c893-3/mbprockrhoa_proc_snapshot_00000227	11.6028	6.29661	1	10.463
./c893-3/mbprockrhoa_proc_snapshot_00000228	11.6999	5.94352	1	11.388
./c893-3/mbprockrhoa_proc_snapshot_00000229	11.799	6.17779	1	12.362
./c893-3/mbprockrhoa_proc_snapshot_00000230	11.8585	6.15282	1	13.167
./c893-3/mbprockrhoa_proc_snapshot_00000231	11.9072	6.81841	1	13.687
./c893-3/mbprockrhoa_proc_snapshot_00000232	11.9785	5.12404	1	13.404
./c893-3/mbprockrhoa_proc_snapshot_00000233	12.0265	5.73293	1	13.445
./c893-3/mbprockrhoa_proc_snapshot_00000234	12.0505	7.25157	1	13.179
./c893-3/mbprockrhoa_proc_snapshot_00000235	12.059	5.69985	1	12.965
./c893-3/mbprockrhoa_proc_snapshot_00000236	12.0496	5.42667	1	12.636
./c893-3/mbprockrhoa_proc_snapshot_00000237	12.0159	5.25876	1	11.923
./c893-3/mbprockrhoa_proc_snapshot_00000238	11.9809	5.47912	1	11.39
./c893-3/mbprockrhoa_proc_snapshot_00000239	11.9691	5.04846	1	10.869
./c893-3/mbprockrhoa_proc_snapshot_00000240	11.9576	4.783	1	10.632
./c893-3/mbprockrhoa_proc_snapshot_00000241	11.9459	4.82386	1	10.913
./c893-3/mbprockrhoa_proc_snapshot_00000242	11.9272	4.26601	1	10.957
./c893-3/mbprockrhoa_proc_snapshot_00000243	11.8898	5.368	1	10.735
./c893-3/mbprockrhoa_proc_snapshot_00000244	11.84	7.14346	1	11.284
./c893-3/mbprockrhoa_proc_snapshot_00000245	11.783	6.5622	1	12.113
./c893-3/mbprockrhoa_proc_snapshot_00000246	11.738	6.61027	1	12.78
./c893-3/mbprockrhoa_proc_snapshot_00000247	11.6941	6.79688	1	13.26
./c893-3/mbprockrhoa_proc_snapshot_00000248	11.669	7.4354	1	13.577
./c893-3/mbprockrhoa_proc_snapshot_00000249	11.654	7.86651	1	14.05
./c893-3/mbprockrhoa_proc_snapshot_00000250	11.6305	5.34791	1	14.463
./c893-3/mbprockrhoa_proc_snapshot_00000251	11.5908	4.04806	1	14.766
./c893-3/mbprockrhoa_proc_snapshot_00000252	11.5421	4.50683	1	15.225
./c893-3/mbprockrhoa_proc_snapshot_00000253	11.4947	5.82742	1	15.665
./c893-3/mbprockrhoa_proc_snapshot_00000254	11.4278	5.35306	1	15.916
./c893-3/mbprockrhoa_proc_snapshot_00000255	11.3532	4.99203	1	15.898
./c893-3/mbprockrhoa_proc_snapshot_00000256	11.2895	4.93211	1	16.668
./c893-3/mbprockrhoa_proc_snapshot_00000257	11.2288	5.18903	1	17.376
./c893-3/mbprockrhoa_proc_snapshot_00000258	11.1818	5.32514	1	17.206
./c893-3/mbprockrhoa_proc_snapshot_00000259	11.1429	4.89417	1	16.751
./c893-3/mbprockrhoa_proc_snapshot_00000260	11.1177	5.58462	1	16.311
./c893-3/mbprockrhoa_proc_snapshot_00000261	11.1049	5.55322	1	15.528
./c893-3/mbprockrhoa_proc_snapshot_00000262	11.0977	3.77927	1	15.148
./c893-3/mbprockrhoa_proc_snapshot_00000263	11.0911	4.15163	1	14.947
./c893-3/mbprockrhoa_proc_snapshot_00000264	11.0839	4.86062	1	15.177
./c893-3/mbprockrhoa_proc_snapshot_00000265	11.0888	4.92686	1	15.569
./c893-3/mbprockrhoa_proc_snapshot_00000266	11.0989	4.87472	1	15.563
./c893-3/mbprockrhoa_proc_snapshot_00000267	11.0956	5.21356	1	15.367
./c893-3/mbprockrhoa_proc_snapshot_00000268	11.1258	5.71883	1	15.188
./c893-3/mbprockrhoa_proc_snapshot_00000269	11.1428	4.82578	1	15.17
./c893-3/mbprockrhoa_proc_snapshot_00000270	11.1499	5.27973	1	15.433
./c893-3/mbprockrhoa_proc_snapshot_00000271	11.1119	5.81113	1	15.807
./c893-3/mbprockrhoa_proc_snapshot_00000272	11.052	5.29163	1	15.864
./c893-3/mbprockrhoa_proc_snapshot_00000273	10.9956	5.00843	1	15.814
./c893-3/mbprockrhoa_proc_snapshot_00000274	10.9505	5.38697	1	16.224
./c893-3/mbprockrhoa_proc_snapshot_00000275	10.8984	5.29199	1	17.051
./c893-3/mbprockrhoa_proc_snapshot_00000276	10.8487	5.8231	1	17.324
./c893-3/mbprockrhoa_proc_snapshot_00000277	10.8082	6.26874	1	17.286
./c893-3/mbprockrhoa_proc_snapshot_00000278	10.7644	6.81664	1	16.926
./c893-3/mbprockrhoa_proc_snapshot_00000279	10.7244	4.93974	1	16.911
./c893-3/mbprockrhoa_proc_snapshot_00000280	10.6955	5.14416	1	17.665
./c893-3/mbprockrhoa_proc_snapshot_00000281	10.6585	5.27698	1	18.25
./c893-3/mbprockrhoa_proc_snapshot_00000282	10.6183	4.63064	1	18.345
./c893-3/mbprockrhoa_proc_snapshot_00000283	10.5943	5.68164	1	17.759
./c893-3/mbprockrhoa_proc_snapshot_00000284	10.4908	3.91293	1	17.784
./c893-3/mbprockrhoa_proc_snapshot_00000285	10.3734	5.18041	1	18.46
./c893-3/mbprockrhoa_proc_snapshot_00000286	10.2953	6.51197	1	19.419
./c893-3/mbprockrhoa_proc_snapshot_00000287	10.1967	6.36182	1	20.319
./c893-3/mbprockrhoa_proc_snapshot_00000288	9.92379	5.61437	1	20.176
./c893-3/mbprockrhoa_proc_snapshot_00000289	9.70458	5.77705	1	22.7
./c893-3/mbprockrhoa_proc_snapshot_00000290	9.50801	5.49992	1	27.163
./c893-3/mbprockrhoa_proc_snapshot_00000291	9.3823	4.45972	1	31.143
./c893-3/mbprockrhoa_proc_snapshot_00000292	9.37132	4.68595	1	33.068
./c893-3/mbprockrhoa_proc_snapshot_00000293	9.40742	4.80173	1	33.877
./c893-3/mbprockrhoa_proc_snapshot_00000294	9.54016	4.77551	1	35.182
./c893-3/mbprockrhoa_proc_snapshot_00000295	9.71668	6.08964	1	35.259
./c893-3/mbprockrhoa_proc_snapshot_00000296	9.93375	4.48045	1	34.408
./c893-3/mbprockrhoa_proc_snapshot_00000297	10.1667	3.32063	1	30.47
./c893-3/mbprockrhoa_proc_snapshot_00000298	10.3765	5.48449	1	26.416
./c893-3/mbprockrhoa_proc_snapshot_00000299	10.5828	6.42499	1	23.957
./c893-3/mbprockrhoa_proc_snapshot_00000300	10.7652	4.14283	1	21.979
./c893-3/mbprockrhoa_proc_snapshot_00000301	10.8734	4.74932	1	19.535
./c893-3/mbprockrhoa_proc_snapshot_00000302	10.9188	5.63222	1	17.558
./c893-3/mbprockrhoa_proc_snapshot_00000303	10.9216	5.05595	1	16.403
./c893-3/mbprockrhoa_proc_snapshot_00000304	10.8989	6.12321	1	15.609
./c893-3/mbprockrhoa_proc_snapshot_00000305	10.8665	5.73784	1	15.161
./c893-3/mbprockrhoa_proc_snapshot_00000306	10.8146	5.31323	1	15.073
./c893-3/mbprockrhoa_proc_snapshot_00000307	10.7398	5.44641	1	15.196
./c893-3/mbprockrhoa_proc_snapshot_00000308	10.6577	4.78392	1	15.223
./c893-3/mbprockrhoa_proc_snapshot_00000309	10.5953	4.29148	1	15.142
./c893-3/mbprockrhoa_proc_snapshot_00000310	10.5124	4.95235	1	15.837
./c893-3/mbprockrhoa_proc_snapshot_00000311	10.4039	5.64329	1	16.475
./c893-3/mbprockrhoa_proc_snapshot_00000312	10.3058	6.15388	1	17.433
./c893-3/mbprockrhoa_proc_snapshot_00000313	10.2476	4.87657	1	18.395
./c893-3/mbprockrhoa_proc_snapshot_00000314	10.2503	5.6249	1	19.184
./c893-3/mbprockrhoa_proc_snapshot_00000315	10.2662	5.49885	1	19.541
./c893-3/mbprockrhoa_proc_snapshot_00000316	10.2997	3.72664	1	19.439
./c893-3/mbprockrhoa_proc_snapshot_00000317	10.3095	3.95161	1	19.613
./c893-3/mbprockrhoa_proc_snapshot_00000318	10.2799	5.20428	1	19.467
./c893-3/mbprockrhoa_proc_snapshot_00000319	10.2232	5.3865	1	18.917
./c893-3/mbprockrhoa_proc_snapshot_00000320	10.1742	6.61686	1	18.689
./c893-3/mbprockrhoa_proc_snapshot_00000321	10.1128	8.61039	0	18.91
./c893-3/mbprockrhoa_proc_snapshot_00000322	10.0397	8.55191	0	18.569
./c893-3/mbprockrhoa_proc_snapshot_00000323	9.98014	6.39956	1	18.504
./c893-3/mbprockrhoa_proc_snapshot_00000324	9.89539	5.7252	1	18.36
./c893-3/mbprockrhoa_proc_snapshot_00000325	9.7858	5.00784	1	18.234
./c893-3/mbprockrhoa_proc_snapshot_00000326	9.68855	4.23941	1	18.628
./c893-3/mbprockrhoa_proc_snapshot_00000327	9.62647	4.64825	1	18.628
./c893-3/mbprockrhoa_proc_snapshot_00000328	9.58557	5.0222	1	18.474
./c893-3/mbprockrhoa_proc_snapshot_00000329	9.5556	5.10226	1	18.176
./c893-3/mbprockrhoa_proc_snapshot_00000330	9.55883	3.39676	1	18.281
./c893-3/mbprockrhoa_proc_snapshot_00000331	9.58746	4.30621	1	18.176
./c893-3/mbprockrhoa_proc_snapshot_00000332	9.62133	4.30193	1	17.914
./c893-3/mbprockrhoa_proc_snapshot_00000333	9.68156	5.37529	1	17.51
./c893-3/mbprockrhoa_proc_snapshot_00000334	9.76531	5.84552	1	17.426
./c893-3/mbprockrhoa_proc_snapshot_00000335	9.84636	6.08007	1	17.252
./c893-3/mbprockrhoa_proc_snapshot_00000336	9.90126	4.70599	1	16.85
./c893-3/mbprockrhoa_proc_snapshot_00000337	9.92689	4.77612	1	16.904
./c893-3/mbprockrhoa_proc_snapshot_00000338	9.91301	5.0747	1	17.276
./c893-3/mbprockrhoa_proc_snapshot_00000339	9.89625	5.81913	1	17.848
./c893-3/mbprockrhoa_proc_snapshot_00000340	9.88192	6.04881	1	18.156
./c893-3/mbprockrhoa_proc_snapshot_00000341	9.86853	6.09246	1	17.844
./c893-3/mbprockrhoa_proc_snapshot_00000342	9.85141	5.98801	1	17.842
./c893-3/mbprockrhoa_proc_snapshot_00000343	9.84366	4.8955	1	18.172
./c893-3/mbprockrhoa_proc_snapshot_00000344	9.85998	3.43544	1	18.29
./c893-3/mbprockrhoa_proc_snapshot_00000345	9.88141	5.38745	1	17.896
./c893-3/mbprockrhoa_proc_snapshot_00000346	9.90512	4.91335	1	17.909
./c893-3/mbprockrhoa_proc_snapshot_00000347	9.92504	5.16733	1	18.119
./c893-3/mbprockrhoa_proc_snapshot_00000348	9.92649	5.63791	1	18.598
./c893-3/mbprockrhoa_proc_snapshot_00000349	9.90962	4.10215	1	18.768
./c893-3/mbprockrhoa_proc_snapshot_00000350	9.89385	6.52792	1	18.66
./c893-3/mbprockrhoa_proc_snapshot_00000351	9.92011	6.80224	1	18.754
./c893-3/mbprockrhoa_proc_snapshot_00000352	9.96161	7.24136	1	18.802
./c893-3/mbprockrhoa_proc_snapshot_00000353	9.98517	5.90622	1	18.978
./c893-3/mbprockrhoa_proc_snapshot_00000354	10.0009	8.33732	0	19.566
./c893-3/mbprockrhoa_proc_snapshot_00000355	10.0329	5.19795	1	19.168
./c893-3/mbprockrhoa_proc_snapshot_00000356	10.0507	5.30998	1	18.966
./c893-3/mbprockrhoa_proc_snapshot_00000357	10.0698	5.58637	1	18.848
./c893-3/mbprockrhoa_proc_snapshot_00000358	10.1145	5.51433	1	18.76
./c893-3/mbprockrhoa_proc_snapshot_00000359	10.1811	5.48817	1	18.997
./c893-3/mbprockrhoa_proc_snapshot_00000360	10.241	5.66748	1	18.67
./c893-3/mbprockrhoa_proc_snapshot_00000361	10.308	7.42344	1	18.222
./c893-3/mbprockrhoa_proc_snapshot_00000362	10.3598	8.04729	0	18.166
./c893-3/mbprockrhoa_proc_snapshot_00000363	10.3954	4.31007	1	17.56
./c893-3/mbprockrhoa_proc_snapshot_00000364	10.4128	5.70252	1	17.591
./c893-3/mbprockrhoa_proc_snapshot_00000365	10.4326	5.27179	1	17.927
./c893-3/mbprockrhoa_proc_snapshot_00000366	10.448	5.70471	1	18.13
./c893-3/mbprockrhoa_proc_snapshot_00000367	10.4537	5.98931	1	18.218
./c893-3/mbprockrhoa_proc_snapshot_00000368	10.4516	4.92785	1	17.824
./c893-3/mbprockrhoa_proc_snapshot_00000369	10.4615	6.57085	1	17.622
./c893-3/mbprockrhoa_proc_snapshot_00000370	10.4654	6.84638	1	17.637
./c893-3/mbprockrhoa_proc_snapshot_00000371	10.4858	7.77961	1	17.74
./c893-3/mbprockrhoa_proc_snapshot_00000372	10.5173	6.22575	1	17.811
./c893-3/mbprockrhoa_proc_snapshot_00000373	10.5581	5.253	1	18.325
./c893-3/mbprockrhoa_proc_snapshot_00000374	10.6184	5.8903	1	18.87
./c893-3/mbprockrhoa_proc_snapshot_00000375	10.6721	7.03694	1	19.068
./c893-3/mbprockrhoa_proc_snapshot_00000376	10.7195	7.15165	1	19.287
./c893-3/mbprockrhoa_proc_snapshot_00000377	10.7663	6.46031	1	19.519
./c893-3/mbprockrhoa_proc_snapshot_00000378	10.8142	7.03646	1	19.519
[truncated: 6,692 more rows]

## Sheet: Figure5
	Z' Lyte 07 phosphorylation (percentage)
	Exp #1	Exp #2	Exp #3	Mean	Standard deviation
R2F	13.4235	16.3372	15.1925	14.9844	1.46792
R2F+RhoA	16.5453	19.3548	18.5224	18.1408	1.44312
R2KD	128.096	96.7742	75.1301	100	26.6298
	Z' Lyte 13 phosphorylation (percentage)
	Exp #1	Exp #2	Exp #3	Mean	Standard deviation
R2F	14.2671	13.2899	12.7036	13.4202	0.78986
R2F+RhoA	18.1759	17.1987	19.544	18.3062	1.17805
R2KD	132.899	74.2671	92.8339	100	29.9656
	LIMK1 phosphorylation (percentage)
	Exp #1	Exp #2	Exp #3	Mean	Standard deviation
R2F	53.3487	58.8914	55.4273	55.8891	2.80008
R2F+RhoA	52.3787	54.1108	54.3187	53.6028	1.06512
R2KD	93.5335	101.155	105.312	100	5.97345
	LIMK2 phosphorylation (percentage)
	Exp #1	Exp #2	Exp #3	Exp #4	Mean	Standard deviation
R2F	116.739	123.21	108.714	96.5487	111.303	11.4848
R2F+RhoA	104.314	93.7015	99.1372		99.0509	5.30684
R2KD	119.586	83.0889	97.3253		100	18.3949
	MYPT1 phosphorylation (percentage)
	Exp #1	Exp #2	Exp #3	Mean	Standard deviation
R2F	118.844	119.501	118.188	118.844	0.6566
R2F+RhoA	120.814	136.573	130.663	129.35	7.96085
R2KD	101.773	99.2121	99.0151	100	1.53845

## Sheet: FigureS1
RhoA	280nm	ROCK2	280nm	RhoA/ROCK2	280 nm		RhoA	488nm	ROCK2	488nm	RhoA/ROCK2	488nm
ml	mAU	ml	mAU	ml	mAU		ml	mAU	ml	mAU	ml	mAU
5	-0.07832	5	-0.10478	5	-0.0722		5.003	-0.02544	5.003	0.11013	5.003	-0.02556
5.001	-0.0786	5.001	-0.10535	5.001	-0.07334		5.007	-0.01701	5.007	0.10958	5.008	-0.02346
5.002	-0.07931	5.002	-0.10565	5.002	-0.07449		5.011	-0.01589	5.012	0.111	5.012	-0.01981
5.003	-0.08003	5.002	-0.1043	5.003	-0.07566		5.015	-0.0157	5.016	0.11516	5.016	-0.01563
5.003	-0.08067	5.003	-0.10294	5.003	-0.0772		5.019	-0.01537	5.02	0.11954	5.02	-0.01471
5.004	-0.08095	5.004	-0.1016	5.004	-0.07988		5.024	-0.01872	5.024	0.11987	5.024	-0.01291
5.005	-0.08115	5.005	-0.10061	5.005	-0.08256		5.028	-0.02578	5.028	0.11866	5.028	-0.01077
5.006	-0.08134	5.006	-0.10074	5.006	-0.08514		5.032	-0.0268	5.032	0.11871	5.033	-0.01516
5.007	-0.08152	5.007	-0.10086	5.007	-0.08738		5.036	-0.02817	5.037	0.11796	5.037	-0.02408
5.008	-0.08169	5.007	-0.10103	5.008	-0.08971		5.04	-0.02858	5.041	0.11356	5.041	-0.02625
5.008	-0.08185	5.008	-0.10171	5.008	-0.09207		5.044	-0.02896	5.045	0.1078	5.045	-0.02806
5.009	-0.08183	5.009	-0.1024	5.009	-0.0942		5.049	-0.02945	5.049	0.10681	5.049	-0.03061
5.01	-0.08099	5.01	-0.10309	5.01	-0.09541		5.053	-0.02821	5.053	0.10734	5.053	-0.0296
5.011	-0.07995	5.011	-0.1036	5.011	-0.09662		5.057	-0.02513	5.057	0.1078	5.058	-0.02464
5.012	-0.07891	5.012	-0.10247	5.012	-0.09782		5.061	-0.02227	5.062	0.10847	5.062	-0.02581
5.013	-0.07791	5.012	-0.10131	5.013	-0.09809		5.065	-0.02031	5.066	0.11086	5.066	-0.02691
5.013	-0.07708	5.013	-0.1	5.013	-0.09826		5.069	-0.01896	5.07	0.11083	5.07	-0.02861
5.014	-0.07627	5.014	-0.09725	5.014	-0.09842		5.074	-0.01904	5.074	0.10971	5.074	-0.02934
5.015	-0.07582	5.015	-0.09448	5.015	-0.09851		5.078	-0.01956	5.078	0.10822	5.078	-0.03108
5.016	-0.07692	5.016	-0.09171	5.016	-0.09832		5.082	-0.01861	5.082	0.10993	5.083	-0.03118
5.017	-0.07819	5.017	-0.08894	5.017	-0.09812		5.086	-0.01702	5.087	0.11506	5.087	-0.03119
5.018	-0.07946	5.017	-0.08596	5.018	-0.09792		5.09	-0.01516	5.091	0.12187	5.091	-0.02844
5.018	-0.08083	5.018	-0.08299	5.018	-0.09748		5.094	-0.01418	5.095	0.12629	5.095	-0.02466
5.019	-0.08266	5.019	-0.08001	5.019	-0.09694		5.099	-0.01657	5.099	0.12899	5.099	-0.02325
5.02	-0.08459	5.02	-0.07844	5.02	-0.09639		5.103	-0.02169	5.103	0.13179	5.103	-0.02328
5.021	-0.08641	5.021	-0.07685	5.021	-0.09561		5.107	-0.02503	5.107	0.13237	5.108	-0.02239
5.022	-0.0877	5.022	-0.07528	5.022	-0.09391		5.111	-0.026	5.112	0.12861	5.112	-0.0239
5.023	-0.08856	5.022	-0.07389	5.023	-0.09221		5.115	-0.02584	5.116	0.12289	5.116	-0.02528
5.023	-0.08941	5.023	-0.07425	5.023	-0.09052		5.119	-0.02366	5.12	0.11997	5.12	-0.02266
5.024	-0.08996	5.024	-0.07461	5.024	-0.08954		5.124	-0.02127	5.124	0.11653	5.124	-0.01813
5.025	-0.08911	5.025	-0.07496	5.025	-0.08924		5.128	-0.0217	5.128	0.11206	5.128	-0.01834
5.026	-0.08747	5.026	-0.07568	5.026	-0.08894		5.132	-0.02452	5.132	0.11139	5.133	-0.01809
5.027	-0.08584	5.027	-0.07641	5.027	-0.08871		5.136	-0.02793	5.137	0.11462	5.137	-0.01715
5.028	-0.08422	5.027	-0.07713	5.028	-0.08872		5.14	-0.028	5.141	0.11666	5.141	-0.01545
5.029	-0.08261	5.028	-0.0778	5.028	-0.08874		5.144	-0.02766	5.145	0.11818	5.145	-0.01843
5.029	-0.08101	5.029	-0.07795	5.029	-0.08874		5.149	-0.02593	5.149	0.12016	5.149	-0.01791
5.03	-0.0796	5.03	-0.07811	5.03	-0.08848		5.153	-0.02381	5.153	0.11997	5.153	-0.01326
5.031	-0.07915	5.031	-0.07845	5.031	-0.08786		5.157	-0.0204	5.157	0.11925	5.158	-0.01416
5.032	-0.07973	5.032	-0.0795	5.032	-0.08723		5.161	-0.01919	5.162	0.12003	5.162	-0.01804
5.033	-0.08031	5.032	-0.08054	5.033	-0.08663		5.165	-0.01711	5.166	0.12126	5.166	-0.01605
5.034	-0.08084	5.033	-0.08158	5.033	-0.08695		5.169	-0.01803	5.17	0.12147	5.17	-0.01718
5.034	-0.08121	5.034	-0.08281	5.034	-0.08736		5.174	-0.01717	5.174	0.12094	5.174	-0.02148
5.035	-0.08156	5.035	-0.08547	5.035	-0.08779		5.178	-0.01575	5.178	0.11981	5.178	-0.02134
5.036	-0.08188	5.036	-0.08811	5.036	-0.08886		5.182	-0.01869	5.182	0.11716	5.183	-0.02199
5.037	-0.08203	5.037	-0.09075	5.037	-0.09078		5.186	-0.0222	5.187	0.11338	5.187	-0.0255
5.038	-0.08203	5.037	-0.09322	5.038	-0.09271		5.19	-0.02145	5.191	0.11063	5.191	-0.0248
5.039	-0.08202	5.038	-0.09563	5.038	-0.09464		5.194	-0.02171	5.195	0.10978	5.195	-0.02512
5.039	-0.08189	5.039	-0.09802	5.039	-0.0968		5.199	-0.0203	5.199	0.11199	5.199	-0.02723
5.04	-0.08132	5.04	-0.10041	5.04	-0.09907		5.203	-0.01475	5.203	0.11636	5.203	-0.02761
5.041	-0.08065	5.041	-0.10142	5.041	-0.10132		5.207	-0.01268	5.207	0.11876	5.208	-0.02723
5.042	-0.07996	5.042	-0.10244	5.042	-0.1032		5.211	-0.01027	5.212	0.11919	5.212	-0.02787
5.043	-0.07916	5.042	-0.10344	5.043	-0.10459		5.215	-0.00772	5.216	0.11899	5.216	-0.02734
5.044	-0.0782	5.043	-0.10404	5.043	-0.10597		5.219	-0.00932	5.22	0.11564	5.22	-0.02499
5.044	-0.07723	5.044	-0.10406	5.044	-0.10731		5.224	-0.01366	5.224	0.10873	5.224	-0.02272
5.045	-0.07662	5.045	-0.10409	5.045	-0.10795		5.228	-0.01564	5.228	0.10397	5.228	-0.02153
5.046	-0.07739	5.046	-0.1041	5.046	-0.10793		5.232	-0.01875	5.232	0.1045	5.233	-0.01967
5.047	-0.07892	5.047	-0.10376	5.047	-0.10791		5.236	-0.01972	5.237	0.10581	5.237	-0.01959
5.048	-0.0804	5.047	-0.10342	5.048	-0.1079		5.24	-0.02177	5.241	0.1064	5.241	-0.02049
5.049	-0.08144	5.048	-0.10307	5.048	-0.1079		5.244	-0.02317	5.245	0.10763	5.245	-0.02328
5.049	-0.08141	5.049	-0.1025	5.049	-0.10791		5.249	-0.02421	5.249	0.11017	5.249	-0.02711
5.05	-0.08137	5.05	-0.10111	5.05	-0.10793		5.253	-0.02295	5.253	0.11045	5.253	-0.02804
5.051	-0.08119	5.051	-0.09972	5.051	-0.10822		5.257	-0.02443	5.257	0.10932	5.258	-0.02693
5.052	-0.08007	5.052	-0.09813	5.052	-0.10887		5.261	-0.02474	5.262	0.10847	5.262	-0.02553
5.053	-0.07785	5.052	-0.09587	5.053	-0.10947		5.265	-0.02073	5.266	0.1089	5.266	-0.02262
5.054	-0.07568	5.053	-0.09359	5.053	-0.1094		5.269	-0.01604	5.27	0.11038	5.27	-0.02139
5.054	-0.07409	5.054	-0.09134	5.054	-0.108		5.274	-0.01413	5.274	0.11234	5.274	-0.02248
5.055	-0.07434	5.055	-0.08911	5.055	-0.10661		5.278	-0.01355	5.278	0.11294	5.278	-0.02046
5.056	-0.07459	5.056	-0.08775	5.056	-0.10518		5.282	-0.01568	5.282	0.11295	5.283	-0.01956
5.057	-0.07486	5.057	-0.0864	5.057	-0.1031		5.286	-0.02245	5.287	0.11466	5.287	-0.02056
5.058	-0.07529	5.057	-0.08506	5.058	-0.10019		5.29	-0.02951	5.291	0.11696	5.291	-0.02108
5.059	-0.0759	5.058	-0.08389	5.058	-0.0973		5.294	-0.03525	5.295	0.11811	5.295	-0.02298
5.059	-0.07649	5.059	-0.08278	5.059	-0.09464		5.299	-0.04004	5.299	0.1202	5.299	-0.02708
5.06	-0.07693	5.06	-0.08171	5.06	-0.09319		5.303	-0.0416	5.303	0.12453	5.303	-0.02856
5.061	-0.07706	5.061	-0.08063	5.061	-0.09173		5.307	-0.03841	5.307	0.12642	5.308	-0.02876
5.062	-0.07719	5.062	-0.07885	5.062	-0.09023		5.311	-0.03758	5.311	0.1249	5.312	-0.02927
5.063	-0.07734	5.062	-0.07698	5.063	-0.08908		5.315	-0.03691	5.316	0.12189	5.316	-0.02765
5.064	-0.0776	5.063	-0.0751	5.063	-0.08846		5.319	-0.03213	5.32	0.11832	5.32	-0.02598
5.064	-0.07803	5.064	-0.07362	5.064	-0.08783		5.324	-0.02502	5.324	0.11457	5.324	-0.02719
5.065	-0.07845	5.065	-0.07272	5.065	-0.08721		5.328	-0.02231	5.328	0.11318	5.328	-0.02919
5.066	-0.07863	5.066	-0.07183	5.066	-0.08609		5.332	-0.01832	5.332	0.11198	5.333	-0.03016
5.067	-0.07768	5.067	-0.07094	5.067	-0.08496		5.336	-0.01468	5.336	0.11296	5.337	-0.03253
5.068	-0.07661	5.067	-0.07066	5.068	-0.08384		5.34	-0.01246	5.341	0.11597	5.341	-0.03488
5.069	-0.07557	5.068	-0.07065	5.068	-0.08272		5.344	-0.0126	5.345	0.11697	5.345	-0.03445
5.069	-0.07494	5.069	-0.07064	5.069	-0.08157		5.349	-0.01454	5.349	0.11513	5.349	-0.03289
5.07	-0.07543	5.07	-0.07084	5.07	-0.08042		5.353	-0.01645	5.353	0.11461	5.353	-0.03121
5.071	-0.07593	5.071	-0.07186	5.071	-0.07928		5.357	-0.01939	5.357	0.11506	5.358	-0.02744
5.072	-0.07654	5.072	-0.07289	5.072	-0.07823		5.361	-0.02412	5.361	0.11577	5.362	-0.02431
5.073	-0.07767	5.072	-0.07392	5.073	-0.07719		5.365	-0.02665	5.366	0.11764	5.366	-0.02502
5.074	-0.07893	5.073	-0.07454	5.073	-0.07616		5.369	-0.02541	5.37	0.12013	5.37	-0.02816
5.074	-0.08014	5.074	-0.07477	5.074	-0.07576		5.374	-0.02389	5.374	0.12258	5.374	-0.03025
5.075	-0.0807	5.075	-0.07499	5.075	-0.07676		5.378	-0.02591	5.378	0.12224	5.378	-0.02941
5.076	-0.0795	5.076	-0.07522	5.076	-0.07776		5.382	-0.02511	5.382	0.12052	5.383	-0.0278
5.077	-0.07829	5.077	-0.07453	5.077	-0.07876		5.386	-0.02525	5.386	0.12045	5.387	-0.02372
5.078	-0.077	5.077	-0.07384	5.078	-0.07986		5.39	-0.02776	5.391	0.12198	5.391	-0.01988
5.079	-0.07539	5.078	-0.07315	5.078	-0.08096		5.394	-0.02962	5.395	0.12318	5.395	-0.01846
5.079	-0.0737	5.079	-0.0735	5.079	-0.08207		5.399	-0.02738	5.399	0.12482	5.399	-0.02017
5.08	-0.07202	5.08	-0.07453	5.08	-0.083		5.403	-0.02742	5.403	0.12796	5.403	-0.02157
5.081	-0.07051	5.081	-0.07557	5.081	-0.08271		5.407	-0.02638	5.407	0.12709	5.408	-0.02261
5.082	-0.0693	5.082	-0.0766	5.082	-0.08242		5.411	-0.02496	5.411	0.12157	5.412	-0.02343
5.083	-0.06809	5.082	-0.07832	5.083	-0.08211		5.415	-0.02593	5.416	0.11613	5.416	-0.0231
5.084	-0.06696	5.083	-0.08012	5.083	-0.08098		5.419	-0.02637	5.42	0.11154	5.42	-0.02415
5.084	-0.0662	5.084	-0.08191	5.084	-0.07978		5.424	-0.02686	5.424	0.1064	5.424	-0.02836
5.085	-0.06544	5.085	-0.08243	5.085	-0.07857		5.428	-0.02877	5.428	0.10429	5.428	-0.03232
5.086	-0.06467	5.086	-0.08242	5.086	-0.07738		5.432	-0.02905	5.432	0.10578	5.433	-0.03257
5.087	-0.0642	5.087	-0.08242	5.087	-0.07667		5.436	-0.02514	5.436	0.10725	5.437	-0.03014
5.088	-0.06482	5.087	-0.0824	5.088	-0.07596		5.44	-0.02108	5.441	0.1082	5.441	-0.02879
5.089	-0.06556	5.088	-0.08178	5.088	-0.07527		5.444	-0.02022	5.445	0.10842	5.445	-0.02793
5.089	-0.06641	5.089	-0.08089	5.089	-0.07503		5.449	-0.02062	5.449	0.10784	5.449	-0.02879
5.09	-0.06743	5.09	-0.08002	5.09	-0.07484		5.453	-0.02141	5.453	0.10694	5.453	-0.03027
5.091	-0.06845	5.091	-0.07949	5.091	-0.07466		5.457	-0.02184	5.457	0.10563	5.458	-0.03296
5.092	-0.06947	5.092	-0.07948	5.092	-0.07446		5.461	-0.02471	5.461	0.10351	5.462	-0.03445
5.093	-0.07035	5.092	-0.07946	5.093	-0.07418		5.465	-0.02451	5.466	0.10269	5.466	-0.03268
5.094	-0.07073	5.093	-0.07945	5.093	-0.07389		5.469	-0.02303	5.47	0.10483	5.47	-0.03022
5.094	-0.07099	5.094	-0.07985	5.094	-0.07361		5.474	-0.02579	5.474	0.10689	5.474	-0.03095
5.095	-0.07148	5.095	-0.08064	5.095	-0.07385		5.478	-0.03137	5.478	0.10854	5.478	-0.03281
5.096	-0.07274	5.096	-0.08143	5.096	-0.07409		5.482	-0.03552	5.482	0.11177	5.483	-0.03217
5.097	-0.07401	5.097	-0.08223	5.097	-0.07433		5.486	-0.03884	5.486	0.11565	5.487	-0.03194
5.098	-0.07527	5.097	-0.08384	5.098	-0.07457		5.49	-0.04073	5.491	0.11521	5.491	-0.03348
5.099	-0.07663	5.098	-0.08554	5.098	-0.07471		5.494	-0.0387	5.495	0.11357	5.495	-0.03302
5.099	-0.0783	5.099	-0.0872	5.099	-0.07484		5.499	-0.03784	5.499	0.11347	5.499	-0.0326
5.1	-0.08005	5.1	-0.08784	5.1	-0.07496		5.503	-0.03271	5.503	0.1129	5.503	-0.03571
5.101	-0.08129	5.101	-0.08781	5.101	-0.07467		5.507	-0.02834	5.507	0.11258	5.508	-0.03941
5.102	-0.08098	5.102	-0.08778	5.102	-0.07351		5.511	-0.02668	5.511	0.11664	5.512	-0.03872
5.103	-0.08068	5.102	-0.0877	5.103	-0.07235		5.515	-0.0281	5.516	0.12068	5.516	-0.03491
5.104	-0.08036	5.103	-0.08644	5.103	-0.07124		5.519	-0.02815	5.52	0.12252	5.52	-0.02721
5.104	-0.07997	5.104	-0.08468	5.104	-0.07092		5.524	-0.03256	5.524	0.12312	5.524	-0.02088
5.105	-0.0792	5.105	-0.08296	5.105	-0.07068		5.528	-0.03714	5.528	0.12117	5.528	-0.01624
5.106	-0.07843	5.106	-0.08248	5.106	-0.07046		5.532	-0.03889	5.532	0.11805	5.533	-0.01391
5.107	-0.07797	5.107	-0.08252	5.107	-0.07059		5.536	-0.03622	5.536	0.11834	5.537	-0.01392
5.108	-0.07901	5.107	-0.08255	5.108	-0.07283		5.54	-0.03214	5.541	0.12009	5.541	-0.01761
5.109	-0.08005	5.108	-0.08264	5.108	-0.07507		5.544	-0.02979	5.545	0.1243	5.545	-0.02004
5.109	-0.08107	5.109	-0.08361	5.109	-0.07726		5.549	-0.02761	5.549	0.12858	5.549	-0.0218
5.11	-0.08201	5.11	-0.08495	5.11	-0.07903		5.553	-0.0271	5.553	0.12857	5.553	-0.02498
5.111	-0.08276	5.111	-0.08629	5.111	-0.08074		5.557	-0.02763	5.557	0.12573	5.558	-0.02912
5.112	-0.08351	5.112	-0.08726	5.112	-0.08244		5.561	-0.03061	5.561	0.12254	5.562	-0.02909
5.113	-0.08411	5.112	-0.08774	5.113	-0.08391		5.565	-0.03235	5.566	0.11868	5.566	-0.02643
5.114	-0.08404	5.113	-0.08821	5.113	-0.08467		5.569	-0.03298	5.57	0.11612	5.57	-0.02417
5.114	-0.0838	5.114	-0.08867	5.114	-0.08541		5.574	-0.03313	5.574	0.11575	5.574	-0.02257
5.115	-0.08356	5.115	-0.08866	5.115	-0.08618		5.578	-0.03302	5.578	0.11572	5.578	-0.01912
5.116	-0.08314	5.116	-0.08815	5.116	-0.08643		5.582	-0.03079	5.582	0.11599	5.583	-0.02025
5.117	-0.0819	5.117	-0.08764	5.117	-0.08667		5.586	-0.02761	5.586	0.11441	5.587	-0.02411
5.118	-0.08066	5.117	-0.08712	5.118	-0.08692		5.59	-0.02714	5.591	0.11415	5.591	-0.0264
5.119	-0.07931	5.118	-0.0858	5.118	-0.08709		5.594	-0.02819	5.595	0.11689	5.595	-0.02579
5.119	-0.0774	5.119	-0.08437	5.119	-0.08695		5.599	-0.02813	5.599	0.11698	5.599	-0.02903
5.12	-0.07538	5.12	-0.08295	5.12	-0.0868		5.603	-0.02633	5.603	0.11562	5.603	-0.03407
5.121	-0.07336	5.121	-0.08135	5.121	-0.08666		5.607	-0.02472	5.607	0.11664	5.608	-0.03385
5.122	-0.07173	5.122	-0.07948	5.122	-0.08691		5.611	-0.02253	5.611	0.11719	5.612	-0.03294
5.123	-0.07177	5.122	-0.0776	5.123	-0.08805		5.615	-0.01972	5.616	0.1132	5.616	-0.03325
5.124	-0.07181	5.123	-0.07571	5.123	-0.0892		5.619	-0.01924	5.62	0.11332	5.62	-0.03427
5.124	-0.07223	5.124	-0.07505	5.124	-0.09034		5.624	-0.02202	5.624	0.11836	5.624	-0.03167
5.125	-0.0743	5.125	-0.0749	5.125	-0.09165		5.628	-0.02631	5.628	0.12151	5.628	-0.0331
5.126	-0.07656	5.126	-0.07476	5.126	-0.09298		5.632	-0.02607	5.632	0.12236	5.633	-0.03597
5.127	-0.0788	5.127	-0.0761	5.127	-0.09429		5.636	-0.02563	5.636	0.12368	5.637	-0.03621
5.128	-0.08069	5.127	-0.07844	5.128	-0.09535		5.64	-0.02853	5.641	0.12257	5.641	-0.03375
5.129	-0.08114	5.128	-0.08079	5.128	-0.09419		5.644	-0.03135	5.645	0.11989	5.645	-0.03406
5.129	-0.08158	5.129	-0.08312	5.129	-0.09304		5.649	-0.03238	5.649	0.11743	5.649	-0.03498
5.13	-0.0818	5.13	-0.08455	5.13	-0.09183		5.653	-0.03621	5.653	0.11223	5.653	-0.0331
5.131	-0.08116	5.131	-0.0856	5.131	-0.09003		5.657	-0.03865	5.657	0.11124	5.658	-0.03089
5.132	-0.08051	5.132	-0.08662	5.132	-0.08821		5.661	-0.03444	5.661	0.1136	5.662	-0.02934
5.133	-0.07987	5.132	-0.08735	5.133	-0.08643		5.665	-0.0279	5.666	0.11404	5.666	-0.02684
5.134	-0.07939	5.133	-0.08762	5.133	-0.08483		5.669	-0.02334	5.67	0.11403	5.67	-0.024
5.134	-0.07958	5.134	-0.0879	5.134	-0.08396		5.674	-0.02271	5.674	0.11783	5.674	-0.02373
5.135	-0.07992	5.135	-0.08817	5.135	-0.0831		5.678	-0.02361	5.678	0.1186	5.678	-0.02652
5.136	-0.08029	5.136	-0.08895	5.136	-0.08223		5.682	-0.02557	5.682	0.11693	5.683	-0.02753
5.137	-0.0808	5.137	-0.09022	5.137	-0.08104		5.686	-0.02904	5.686	0.11648	5.687	-0.0274
5.138	-0.08134	5.137	-0.09148	5.138	-0.07978		5.69	-0.03111	5.691	0.11678	5.691	-0.02822
5.139	-0.08187	5.138	-0.09171	5.138	-0.07851		5.694	-0.02987	5.695	0.11609	5.695	-0.02722
5.139	-0.08254	5.139	-0.0909	5.139	-0.07734		5.699	-0.02607	5.699	0.11683	5.699	-0.0246
5.14	-0.08374	5.14	-0.09009	5.14	-0.07646		5.703	-0.02238	5.703	0.11701	5.703	-0.0234
5.141	-0.08506	5.141	-0.08929	5.141	-0.07558		5.707	-0.01975	5.707	0.11566	5.708	-0.02328
5.142	-0.08629	5.142	-0.08867	5.142	-0.07472		5.711	-0.02096	5.711	0.11648	5.712	-0.0205
5.143	-0.08725	5.142	-0.08831	5.143	-0.07447		5.715	-0.02033	5.716	0.11879	5.716	-0.0199
5.144	-0.08817	5.143	-0.08796	5.143	-0.07484		5.719	-0.02101	5.72	0.11903	5.72	-0.02498
5.144	-0.08908	5.144	-0.08763	5.144	-0.0752		5.724	-0.02253	5.724	0.11968	5.724	-0.02832
5.145	-0.08955	5.145	-0.08885	5.145	-0.07556		5.728	-0.02564	5.728	0.12239	5.728	-0.02989
5.146	-0.08843	5.146	-0.09008	5.146	-0.07576		5.732	-0.02448	5.732	0.12297	5.733	-0.03327
5.147	-0.08713	5.147	-0.09128	5.147	-0.07595		5.736	-0.0242	5.736	0.12206	5.737	-0.03892
5.148	-0.08593	5.147	-0.09099	5.148	-0.07615		5.74	-0.02182	5.741	0.12185	5.741	-0.0385
5.149	-0.08505	5.148	-0.08973	5.148	-0.07631		5.744	-0.02148	5.745	0.12153	5.745	-0.03705
5.149	-0.0842	5.149	-0.08847	5.149	-0.07641		5.749	-0.01958	5.749	0.12045	5.749	-0.03539
5.15	-0.08334	5.15	-0.0872	5.15	-0.07652		5.753	-0.01915	5.753	0.12154	5.753	-0.03542
5.151	-0.08275	5.151	-0.08556	5.151	-0.07672		5.757	-0.02122	5.757	0.12325	5.758	-0.03307
5.152	-0.08299	5.152	-0.08388	5.152	-0.07747		5.761	-0.02655	5.761	0.12381	5.762	-0.03067
5.153	-0.08322	5.152	-0.08221	5.153	-0.07822		5.765	-0.03029	5.766	0.12383	5.766	-0.03045
5.154	-0.08321	5.153	-0.08084	5.153	-0.07897		5.769	-0.0334	5.77	0.12375	5.77	-0.03366
5.154	-0.0823	5.154	-0.07992	5.154	-0.07945		5.774	-0.03234	5.774	0.12297	5.774	-0.03757
5.155	-0.08108	5.155	-0.07899	5.155	-0.07936		5.778	-0.02893	5.778	0.12334	5.778	-0.04126
5.156	-0.0799	5.156	-0.07808	5.156	-0.07927		5.782	-0.02702	5.782	0.12379	5.783	-0.04381
5.157	-0.07864	5.157	-0.07742	5.157	-0.07919		5.786	-0.02778	5.786	0.12305	5.787	-0.0445
5.158	-0.07723	5.157	-0.07686	5.158	-0.07943		5.79	-0.02708	5.791	0.12094	5.791	-0.0433
5.159	-0.07579	5.158	-0.07634	5.158	-0.07974		5.794	-0.02728	5.795	0.11969	5.795	-0.04239
5.159	-0.07437	5.159	-0.07687	5.159	-0.08004		5.799	-0.02783	5.799	0.11908	5.799	-0.04031
5.16	-0.07309	5.16	-0.07839	5.16	-0.08019		5.803	-0.02944	5.803	0.11907	5.803	-0.03693
5.161	-0.07184	5.161	-0.07991	5.161	-0.0802		5.807	-0.02994	5.807	0.11915	5.808	-0.03474
5.162	-0.0706	5.162	-0.08143	5.162	-0.08021		5.811	-0.02892	5.811	0.11873	5.812	-0.03565
5.163	-0.06941	5.162	-0.08307	5.163	-0.08018		5.815	-0.02999	5.816	0.11665	5.816	-0.03562
5.164	-0.06853	5.163	-0.08489	5.163	-0.07953		5.819	-0.03046	5.82	0.11387	5.82	-0.03493
5.164	-0.06769	5.164	-0.0867	5.164	-0.0783		5.824	-0.02632	5.824	0.1122	5.824	-0.0382
5.165	-0.06692	5.165	-0.08843	5.165	-0.07705		5.828	-0.02222	5.828	0.11349	5.828	-0.04091
5.166	-0.06657	5.166	-0.08867	5.166	-0.0757		5.832	-0.01948	5.832	0.11502	5.833	-0.03828
5.167	-0.06639	5.167	-0.0889	5.167	-0.07427		5.836	-0.01597	5.836	0.11472	5.837	-0.03554
5.168	-0.0662	5.167	-0.08912	5.168	-0.07289		5.84	-0.016	5.841	0.11469	5.841	-0.03651
5.169	-0.06594	5.168	-0.08938	5.168	-0.07144		5.844	-0.01907	5.845	0.11357	5.845	-0.03769
5.169	-0.06535	5.169	-0.08998	5.169	-0.07002		5.849	-0.02038	5.849	0.11049	5.849	-0.03745
5.17	-0.06473	5.17	-0.09059	5.17	-0.06865		5.853	-0.01974	5.853	0.10936	5.853	-0.03791
5.171	-0.06408	5.171	-0.09119	5.171	-0.06728		5.857	-0.02089	5.857	0.11344	5.858	-0.03624
5.172	-0.06324	5.172	-0.09217	5.172	-0.06677		5.861	-0.02051	5.861	0.11706	5.862	-0.03387
5.173	-0.0618	5.172	-0.0932	5.173	-0.06664		5.865	-0.0199	5.866	0.11797	5.866	-0.0335
5.174	-0.06036	5.173	-0.09422	5.173	-0.06652		5.869	-0.01733	5.87	0.12105	5.87	-0.03581
5.174	-0.05912	5.174	-0.09512	5.174	-0.06639		5.874	-0.01779	5.874	0.12422	5.874	-0.03763
5.175	-0.05881	5.175	-0.09488	5.175	-0.06652		5.878	-0.01783	5.878	0.12476	5.878	-0.03622
5.176	-0.05885	5.176	-0.09462	5.176	-0.06724		5.882	-0.01859	5.882	0.12531	5.883	-0.0328
5.177	-0.0589	5.177	-0.09436	5.177	-0.06795		5.886	-0.023	5.886	0.12767	5.887	-0.02796
5.178	-0.05911	5.177	-0.09385	5.178	-0.06794		5.89	-0.03113	5.891	0.12718	5.891	-0.02622
5.179	-0.06001	5.178	-0.09323	5.178	-0.06761		5.894	-0.03462	5.895	0.12495	5.895	-0.02405
5.179	-0.06091	5.179	-0.0926	5.179	-0.06727		5.899	-0.03741	5.899	0.12121	5.899	-0.02509
5.18	-0.06179	5.18	-0.09198	5.18	-0.06694		5.903	-0.04072	5.903	0.11805	5.903	-0.02803
5.181	-0.06253	5.181	-0.09311	5.181	-0.06676		5.907	-0.04233	5.907	0.11713	5.908	-0.03072
5.182	-0.06324	5.182	-0.09443	5.182	-0.06673		5.911	-0.03516	5.911	0.11565	5.912	-0.03028
5.183	-0.06395	5.182	-0.09576	5.183	-0.06671		5.915	-0.03305	5.916	0.11593	5.916	-0.03123
5.184	-0.06465	5.183	-0.09697	5.183	-0.06718		5.919	-0.03256	5.92	0.11858	5.92	-0.0303
5.184	-0.06526	5.184	-0.09799	5.184	-0.06798		5.924	-0.03332	5.924	0.11956	5.924	-0.02585
5.185	-0.06583	5.185	-0.09902	5.185	-0.06878		5.928	-0.03076	5.928	0.11906	5.928	-0.01898
5.186	-0.06631	5.186	-0.10005	5.186	-0.06958		5.932	-0.03518	5.932	0.12084	5.933	-0.01342
5.187	-0.06639	5.187	-0.09969	5.187	-0.0705		5.936	-0.03879	5.936	0.1225	5.937	-0.01135
5.188	-0.0663	5.187	-0.09843	5.188	-0.07152		5.94	-0.03728	5.941	0.12372	5.941	-0.0139
5.189	-0.06622	5.188	-0.09717	5.188	-0.07255		5.944	-0.03206	5.945	0.12749	5.945	-0.01997
5.189	-0.06622	5.189	-0.09585	5.189	-0.07395		5.949	-0.0282	5.949	0.13186	5.949	-0.02482
5.19	-0.06664	5.19	-0.09423	5.19	-0.07672		5.953	-0.02204	5.953	0.134	5.953	-0.028
5.191	-0.06715	5.191	-0.09259	5.191	-0.0795		5.957	-0.01649	5.957	0.13619	5.958	-0.02869
5.192	-0.06768	5.192	-0.09096	5.192	-0.08224		5.961	-0.01507	5.961	0.13618	5.962	-0.02787
5.193	-0.06842	5.192	-0.08985	5.193	-0.08412		5.965	-0.01541	5.966	0.13082	5.966	-0.02656
5.194	-0.06974	5.193	-0.08928	5.193	-0.08565		5.969	-0.01548	5.97	0.1247	5.97	-0.02917
5.194	-0.07106	5.194	-0.0887	5.194	-0.08718		5.974	-0.01844	5.974	0.12241	5.974	-0.03333
5.195	-0.07233	5.195	-0.08827	5.195	-0.08866		5.978	-0.02157	5.978	0.12108	5.978	-0.03447
5.196	-0.07326	5.196	-0.08898	5.196	-0.08845		5.982	-0.024	5.982	0.11877	5.983	-0.03432
5.197	-0.07385	5.197	-0.08969	5.197	-0.08825		5.986	-0.02544	5.986	0.1182	5.987	-0.03362
5.198	-0.07443	5.197	-0.09039	5.198	-0.08807		5.99	-0.02691	5.991	0.1182	5.991	-0.0305
5.199	-0.07483	5.198	-0.09073	5.198	-0.08862		5.994	-0.0283	5.995	0.11875	5.995	-0.02734
5.199	-0.07456	5.199	-0.09055	5.199	-0.08947		5.999	-0.02778	5.999	0.1186	5.999	-0.02727
5.2	-0.07428	5.2	-0.09036	5.2	-0.09031		6.003	-0.02666	6.003	0.12064	6.003	-0.02524
5.201	-0.07405	5.201	-0.09013	5.201	-0.09119		6.007	-0.02586	6.007	0.12311	6.008	-0.0245
5.202	-0.07403	5.202	-0.0882	5.202	-0.09281		6.011	-0.02776	6.011	0.12351	6.012	-0.02528
5.203	-0.07425	5.202	-0.08605	5.203	-0.09461		6.015	-0.02844	6.016	0.12063	6.016	-0.02441
5.204	-0.07447	5.203	-0.08393	5.203	-0.09637		6.019	-0.02921	6.02	0.11671	6.02	-0.0235
5.204	-0.07471	5.204	-0.08203	5.204	-0.09766		6.024	-0.03103	6.024	0.11336	6.024	-0.02454
5.205	-0.07503	5.205	-0.08035	5.205	-0.09862		6.028	-0.03229	6.028	0.112	6.028	-0.02383
5.206	-0.07538	5.206	-0.07865	5.206	-0.09958		6.032	-0.0304	6.032	0.11264	6.033	-0.02347
5.207	-0.07579	5.207	-0.07701	5.207	-0.10047		6.036	-0.02882	6.036	0.11385	6.037	-0.02438
5.208	-0.07662	5.207	-0.07673	5.208	-0.09999		6.04	-0.02642	6.041	0.11668	6.041	-0.0258
5.209	-0.07819	5.208	-0.07734	5.208	-0.09895		6.044	-0.0228	6.045	0.11942	6.045	-0.02691
5.209	-0.07971	5.209	-0.07795	5.209	-0.09789		6.049	-0.02029	6.049	0.11975	6.049	-0.02589
5.21	-0.08121	5.21	-0.07856	5.21	-0.0964		6.053	-0.02004	6.053	0.11728	6.053	-0.02259
5.211	-0.08231	5.211	-0.07917	5.211	-0.09363		6.057	-0.02198	6.057	0.11658	6.058	-0.01863
5.212	-0.08331	5.212	-0.07978	5.212	-0.09083		6.061	-0.02719	6.061	0.11549	6.062	-0.01549
5.213	-0.08423	5.212	-0.08037	5.213	-0.08815		6.065	-0.02951	6.066	0.11205	6.066	-0.01477
5.214	-0.08441	5.213	-0.08042	5.213	-0.0867		6.069	-0.03075	6.07	0.10978	6.07	-0.01917
5.214	-0.08285	5.214	-0.07998	5.214	-0.08604		6.074	-0.03006	6.074	0.11128	6.074	-0.02724
5.215	-0.08129	5.215	-0.07954	5.215	-0.08538		6.078	-0.0283	6.078	0.11347	6.078	-0.03172
5.216	-0.07978	5.216	-0.07927	5.216	-0.08485		6.082	-0.02568	6.082	0.11485	6.083	-0.03231
5.217	-0.07859	5.217	-0.0801	5.217	-0.08592		6.086	-0.0267	6.086	0.1171	6.087	-0.03104
5.218	-0.07777	5.217	-0.08092	5.218	-0.08699		6.09	-0.02723	6.091	0.11979	6.091	-0.02999
5.219	-0.07695	5.218	-0.08176	5.218	-0.08805		6.094	-0.02716	6.095	0.12358	6.095	-0.02604
5.219	-0.07648	5.219	-0.08297	5.219	-0.08893		6.099	-0.02802	6.099	0.12592	6.099	-0.02618
5.22	-0.07793	5.22	-0.08467	5.22	-0.08946		6.103	-0.03036	6.103	0.12587	6.103	-0.03313
5.221	-0.07958	5.221	-0.08628	5.221	-0.08997		6.107	-0.03084	6.107	0.12403	6.108	-0.03638
5.222	-0.0812	5.222	-0.0877	5.222	-0.0905		6.111	-0.03327	6.111	0.12379	6.112	-0.03434
5.223	-0.08261	5.222	-0.08851	5.223	-0.09028		6.115	-0.03681	6.116	0.12293	6.116	-0.03233
5.224	-0.08377	5.223	-0.08931	5.223	-0.08987		6.119	-0.0381	6.12	0.12356	6.12	-0.0332
5.224	-0.08494	5.224	-0.09011	5.224	-0.08946		6.124	-0.03909	6.124	0.12875	6.124	-0.0314
5.225	-0.08592	5.225	-0.09069	5.225	-0.08905		6.128	-0.04066	6.128	0.13532	6.128	-0.03315
5.226	-0.08601	5.226	-0.09105	5.226	-0.0885		6.132	-0.03749	6.132	0.13793	6.133	-0.03474
5.227	-0.08611	5.227	-0.09141	5.227	-0.08795		6.136	-0.0354	6.136	0.13826	6.137	-0.03824
5.228	-0.08616	5.227	-0.09176	5.228	-0.08741		6.14	-0.0343	6.141	0.13566	6.141	-0.03818
5.229	-0.08584	5.228	-0.0928	5.228	-0.08828		6.144	-0.03108	6.145	0.12921	6.145	-0.03573
5.229	-0.08469	5.229	-0.09392	5.229	-0.08973		6.149	-0.02615	6.149	0.12239	6.149	-0.0347
5.23	-0.08353	5.23	-0.09504	5.23	-0.09118		6.153	-0.02722	6.153	0.11684	6.153	-0.03566
5.231	-0.08223	5.231	-0.09617	5.231	-0.09263		6.157	-0.02764	6.157	0.11265	6.158	-0.03406
5.232	-0.08053	5.232	-0.09727	5.232	-0.09337		6.161	-0.0281	6.161	0.11181	6.162	-0.0325
5.233	-0.07882	5.233	-0.0984	5.233	-0.0938		6.165	-0.02956	6.166	0.11448	6.166	-0.03299
5.234	-0.07721	5.233	-0.09952	5.233	-0.09422		6.169	-0.03351	6.17	0.1183	6.17	-0.03386
5.234	-0.07639	5.234	-0.10187	5.234	-0.09336		6.174	-0.03409	6.174	0.12096	6.174	-0.037
5.235	-0.07724	5.235	-0.10423	5.235	-0.09167		6.178	-0.03531	6.178	0.12074	6.178	-0.04013
5.236	-0.07809	5.236	-0.10659	5.236	-0.08998		6.182	-0.0355	6.182	0.11886	6.183	-0.04094
5.237	-0.07904	5.237	-0.10883	5.237	-0.0883		6.186	-0.0351	6.186	0.11589	6.187	-0.03894
5.238	-0.08042	5.238	-0.10994	5.238	-0.08689		6.19	-0.03605	6.191	0.11421	6.191	-0.03745
5.239	-0.08186	5.238	-0.11103	5.238	-0.08647		6.194	-0.03577	6.195	0.1149	6.195	-0.03517
5.239	-0.0833	5.239	-0.11213	5.239	-0.08605		6.199	-0.03316	6.199	0.11977	6.199	-0.03511
5.24	-0.0843	5.24	-0.11202	5.24	-0.0858		6.203	-0.03342	6.203	0.12616	6.203	-0.03764
5.241	-0.08346	5.241	-0.1111	5.241	-0.08591		6.207	-0.03456	6.207	0.13224	6.208	-0.03821
5.242	-0.08242	5.242	-0.11018	5.242	-0.08602		6.211	-0.03493	6.211	0.13745	6.212	-0.03621
5.243	-0.08131	5.243	-0.10954	5.243	-0.08613		6.215	-0.03656	6.216	0.14053	6.216	-0.03367
5.244	-0.07992	5.243	-0.10954	5.243	-0.08622		6.219	-0.03658	6.22	0.13856	6.22	-0.02779
5.244	-0.07848	5.244	-0.10954	5.244	-0.08626		6.224	-0.03282	6.224	0.13436	6.224	-0.02147
5.245	-0.07706	5.245	-0.10953	5.245	-0.08629		6.228	-0.02702	6.228	0.13027	6.228	-0.01966
5.246	-0.07585	5.246	-0.10942	5.246	-0.08633		6.232	-0.02223	6.232	0.12621	6.233	-0.02055
5.247	-0.07548	5.247	-0.10913	5.247	-0.08651		6.236	-0.01893	6.236	0.12228	6.237	-0.02113
5.248	-0.07512	5.248	-0.10885	5.248	-0.08668		6.24	-0.01902	6.241	0.11984	6.241	-0.0231
5.249	-0.07486	5.248	-0.10855	5.248	-0.08684		6.244	-0.02374	6.245	0.11696	6.245	-0.02523
5.249	-0.07504	5.249	-0.10759	5.249	-0.0865		6.249	-0.02986	6.249	0.11519	6.249	-0.0304
5.25	-0.07539	5.25	-0.10653	5.25	-0.08511		6.253	-0.03522	6.253	0.115	6.253	-0.03356
5.251	-0.07575	5.251	-0.10548	5.251	-0.08369		6.257	-0.03959	6.257	0.11629	6.258	-0.0364
5.252	-0.07627	5.252	-0.10428	5.252	-0.08236		6.261	-0.03576	6.261	0.11845	6.262	-0.03944
5.253	-0.07718	5.253	-0.1029	5.253	-0.08169		6.265	-0.03034	6.266	0.12262	6.266	-0.04191
5.254	-0.07809	5.253	-0.1015	5.253	-0.08132		6.269	-0.02829	6.27	0.1253	6.27	-0.0394
5.254	-0.07897	5.254	-0.10007	5.254	-0.08096		6.274	-0.02262	6.274	0.12541	6.274	-0.03548
5.255	-0.07971	5.255	-0.09743	5.255	-0.0807		6.278	-0.01757	6.278	0.12507	6.278	-0.03204
5.256	-0.08029	5.256	-0.0948	5.256	-0.08111		6.282	-0.02021	6.282	0.12708	6.283	-0.02867
5.257	-0.08088	5.257	-0.09218	5.257	-0.08152		6.286	-0.02426	6.286	0.12618	6.287	-0.02602
5.258	-0.08135	5.258	-0.08974	5.258	-0.08192		6.29	-0.02576	6.291	0.12116	6.291	-0.027
5.259	-0.0814	5.258	-0.08778	5.258	-0.08202		6.294	-0.02774	6.295	0.11645	6.295	-0.02854
5.259	-0.0814	5.259	-0.08581	5.259	-0.08117		6.299	-0.02433	6.299	0.11342	6.299	-0.02998
5.26	-0.08135	5.26	-0.08387	5.26	-0.08031		6.303	-0.02278	6.303	0.11066	6.303	-0.03255
5.261	-0.08088	5.261	-0.08314	5.261	-0.07956		6.307	-0.0207	6.307	0.11021	6.308	-0.03319
5.262	-0.07963	5.262	-0.08319	5.262	-0.07943		6.311	-0.01911	6.311	0.114	6.312	-0.0313
5.263	-0.07843	5.263	-0.08324	5.263	-0.07929		6.315	-0.01843	6.316	0.1179	6.316	-0.0307
5.264	-0.07725	5.263	-0.08328	5.263	-0.07915		6.319	-0.02161	6.32	0.11901	6.32	-0.02851
5.264	-0.07635	5.264	-0.08342	5.264	-0.07904		6.324	-0.02268	6.324	0.11601	6.324	-0.02822
5.265	-0.07547	5.265	-0.08359	5.265	-0.07897		6.328	-0.02414	6.328	0.11136	6.328	-0.03224
5.266	-0.07468	5.266	-0.08375	5.266	-0.07891		6.332	-0.02377	6.332	0.10925	6.333	-0.03583
5.267	-0.07441	5.267	-0.08404	5.267	-0.07878		6.336	-0.02527	6.336	0.11074	6.337	-0.04022
5.268	-0.07476	5.268	-0.08448	5.268	-0.0783		6.34	-0.02767	6.341	0.11459	6.341	-0.04515
5.269	-0.07512	5.268	-0.08493	5.268	-0.07782		6.344	-0.02737	6.345	0.11854	6.345	-0.0442
5.269	-0.0754	5.269	-0.08535	5.269	-0.07737		6.349	-0.02567	6.349	0.12208	6.349	-0.04447
5.27	-0.07522	5.27	-0.0853	5.27	-0.07745		6.353	-0.02591	6.353	0.12282	6.353	-0.04406
5.271	-0.07486	5.271	-0.08513	5.271	-0.07853		6.357	-0.02717	6.357	0.12195	6.358	-0.04053
5.272	-0.07452	5.272	-0.08497	5.272	-0.07962		6.361	-0.02533	6.361	0.12238	6.362	-0.0405
5.273	-0.07445	5.273	-0.08495	5.273	-0.08076		6.365	-0.02605	6.366	0.12402	6.366	-0.04062
5.274	-0.07528	5.273	-0.08513	5.273	-0.08216		6.369	-0.02798	6.37	0.12526	6.37	-0.03572
5.274	-0.0761	5.274	-0.08529	5.274	-0.0835		6.374	-0.02176	6.374	0.12513	6.374	-0.03409
5.275	-0.07694	5.275	-0.08546	5.275	-0.08489		6.378	-0.01666	6.378	0.12313	6.378	-0.03307
5.276	-0.07793	5.276	-0.08613	5.276	-0.08622		6.382	-0.01825	6.382	0.11971	6.383	-0.02869
5.277	-0.07908	5.277	-0.08713	5.277	-0.08685		6.386	-0.02451	6.386	0.11793	6.387	-0.0278
5.278	-0.08015	5.278	-0.08814	5.278	-0.08748		6.39	-0.02528	6.391	0.11827	6.391	-0.03165
5.279	-0.08054	5.278	-0.08895	5.278	-0.08803		6.394	-0.03269	6.395	0.12101	6.395	-0.03298
5.279	-0.07943	5.279	-0.08929	5.279	-0.08787		6.399	-0.03866	6.399	0.12317	6.399	-0.03389
5.28	-0.07834	5.28	-0.08963	5.28	-0.08772		6.403	-0.03857	6.403	0.12272	6.403	-0.03482
5.281	-0.07728	5.281	-0.08997	5.281	-0.08756		6.407	-0.03273	6.407	0.12215	6.408	-0.03451
5.282	-0.0766	5.282	-0.09046	5.282	-0.08732		6.411	-0.03102	6.411	0.11901	6.412	-0.03019
5.283	-0.07676	5.283	-0.09117	5.283	-0.08644		6.415	-0.03344	6.416	0.113	6.416	-0.0271
5.284	-0.07692	5.283	-0.09187	5.283	-0.08557		6.419	-0.03327	6.42	0.11098	6.42	-0.02509
5.284	-0.07731	5.284	-0.09259	5.284	-0.0849		6.424	-0.03364	6.424	0.11409	6.424	-0.02526
5.285	-0.07878	5.285	-0.0932	5.285	-0.08587		6.428	-0.03234	6.428	0.11833	6.428	-0.02869
5.286	-0.08036	5.286	-0.0938	5.286	-0.08682		6.432	-0.03152	6.432	0.12362	6.433	-0.03122
5.287	-0.08186	5.287	-0.09439	5.287	-0.08779		6.436	-0.02853	6.436	0.12935	6.437	-0.03179
5.288	-0.08282	5.288	-0.09487	5.288	-0.0888		6.44	-0.029	6.441	0.13133	6.441	-0.03158
5.289	-0.08318	5.288	-0.09438	5.288	-0.09018		6.444	-0.03276	6.445	0.13187	6.445	-0.02938
5.289	-0.08354	5.289	-0.09388	5.289	-0.09156		6.449	-0.03547	6.449	0.13177	6.449	-0.02634
5.29	-0.08376	5.29	-0.09339	5.29	-0.0929		6.453	-0.03527	6.453	0.13101	6.453	-0.02478
5.291	-0.0833	5.291	-0.09337	5.291	-0.09398		6.457	-0.03434	6.457	0.12829	6.458	-0.02208
5.292	-0.08277	5.292	-0.09349	5.292	-0.09504		6.461	-0.03235	6.461	0.12651	6.462	-0.02158
5.293	-0.08222	5.293	-0.0936	5.293	-0.09611		6.465	-0.03003	6.466	0.12316	6.466	-0.02308
5.294	-0.08135	5.293	-0.09363	5.293	-0.09714		6.469	-0.03221	6.47	0.11882	6.47	-0.0241
5.294	-0.07964	5.294	-0.09335	5.294	-0.09789		6.474	-0.03508	6.474	0.11726	6.474	-0.02397
5.295	-0.07793	5.295	-0.09307	5.295	-0.09863		6.478	-0.03778	6.478	0.11771	6.478	-0.0264
5.296	-0.07629	5.296	-0.09279	5.296	-0.09936		6.482	-0.03909	6.482	0.11623	6.483	-0.02878
5.297	-0.07498	5.297	-0.09201	5.297	-0.10003		6.486	-0.0351	6.486	0.11623	6.487	-0.03035
5.298	-0.07367	5.298	-0.09089	5.298	-0.1007		6.49	-0.03319	6.491	0.1176	6.491	-0.02971
5.299	-0.07245	5.298	-0.08979	5.298	-0.10137		6.494	-0.03265	6.495	0.11798	6.495	-0.02822
5.299	-0.07196	5.299	-0.08866	5.299	-0.10214		6.499	-0.03072	6.499	0.11864	6.499	-0.02529
5.3	-0.0729	5.3	-0.08751	5.3	-0.1036		6.503	-0.03029	6.503	0.12038	6.503	-0.02472
5.301	-0.07385	5.301	-0.08635	5.301	-0.10505		6.507	-0.03384	6.507	0.12045	6.508	-0.02423
5.302	-0.07492	5.302	-0.0852	5.302	-0.10628		6.511	-0.03345	6.511	0.11895	6.512	-0.0242
5.303	-0.07632	5.303	-0.08389	5.303	-0.10707		6.515	-0.03281	6.516	0.11791	6.516	-0.028
5.304	-0.07772	5.303	-0.08237	5.303	-0.10786		6.519	-0.03285	6.52	0.11891	6.52	-0.03108
5.304	-0.07913	5.304	-0.08085	5.304	-0.10864		6.524	-0.03226	6.524	0.12011	6.524	-0.02891
5.305	-0.08025	5.305	-0.07998	5.305	-0.10917		6.528	-0.03214	6.528	0.1191	6.528	-0.0268
5.306	-0.08034	5.306	-0.08005	5.306	-0.10812		6.532	-0.03195	6.532	0.11739	6.533	-0.02478
5.307	-0.08034	5.307	-0.08011	5.307	-0.10707		6.536	-0.03027	6.536	0.11514	6.537	-0.02048
5.308	-0.08051	5.308	-0.08018	5.308	-0.10602		6.54	-0.02776	6.541	0.11211	6.541	-0.0187
5.309	-0.08099	5.308	-0.08038	5.308	-0.10496		6.544	-0.02597	6.545	0.10804	6.545	-0.0207
5.309	-0.08147	5.309	-0.08153	5.309	-0.1039		6.549	-0.02556	6.549	0.10808	6.549	-0.02313
5.31	-0.08195	5.31	-0.08269	5.31	-0.10284		6.553	-0.02691	6.553	0.1121	6.553	-0.02675
5.311	-0.08262	5.311	-0.08371	5.311	-0.10183		6.557	-0.03044	6.557	0.11579	6.558	-0.02981
5.312	-0.08392	5.312	-0.08458	5.312	-0.10109		6.561	-0.03192	6.561	0.11975	6.562	-0.03247
5.313	-0.08529	5.313	-0.08547	5.313	-0.10031		6.565	-0.03319	6.566	0.12408	6.566	-0.0326
5.314	-0.08667	5.313	-0.08635	5.313	-0.09918		6.569	-0.03549	6.57	0.12446	6.57	-0.03052
5.314	-0.08807	5.314	-0.08732	5.314	-0.09757		6.574	-0.03534	6.574	0.12417	6.574	-0.02982
5.315	-0.08946	5.315	-0.0886	5.315	-0.09594		6.578	-0.03287	6.578	0.12482	6.578	-0.02918
5.316	-0.0908	5.316	-0.08985	5.316	-0.09433		6.582	-0.03302	6.582	0.1217	6.583	-0.02699
5.317	-0.09209	5.317	-0.09061	5.317	-0.09271		6.586	-0.03758	6.586	0.11917	6.587	-0.02848
5.318	-0.09309	5.318	-0.09104	5.318	-0.09117		6.59	-0.03762	6.59	0.12001	6.591	-0.03213
5.319	-0.09409	5.318	-0.09147	5.318	-0.08962		6.594	-0.03661	6.595	0.11873	6.595	-0.03362
5.319	-0.09494	5.319	-0.0919	5.319	-0.08815		6.599	-0.03457	6.599	0.11471	6.599	-0.03275
5.32	-0.09504	5.32	-0.09235	5.32	-0.08704		6.603	-0.03545	6.603	0.11466	6.603	-0.03326
5.321	-0.09513	5.321	-0.09283	5.321	-0.08594		6.607	-0.03241	6.607	0.1171	6.608	-0.03022
5.322	-0.09522	5.322	-0.09328	5.322	-0.08485		6.611	-0.03134	6.611	0.11672	6.612	-0.02552
5.323	-0.0952	5.323	-0.09326	5.323	-0.08399		6.615	-0.03279	6.615	0.11518	6.616	-0.02312
5.324	-0.09483	5.323	-0.09312	5.323	-0.08355		6.619	-0.03844	6.62	0.1167	6.62	-0.02438
5.324	-0.09445	5.324	-0.09298	5.324	-0.08312		6.624	-0.04393	6.624	0.12072	6.624	-0.02529
5.325	-0.0942	5.325	-0.09281	5.325	-0.08279		6.628	-0.04681	6.628	0.12266	6.628	-0.02659
5.326	-0.09461	5.326	-0.09197	5.326	-0.08294		6.632	-0.04761	6.632	0.12547	6.633	-0.02846
5.327	-0.09516	5.327	-0.09025	5.327	-0.0831		6.636	-0.04693	6.636	0.12771	6.637	-0.02847
5.328	-0.09569	5.328	-0.0886	5.328	-0.08325		6.64	-0.04531	6.64	0.12725	6.641	-0.0284
5.329	-0.09607	5.328	-0.08756	5.328	-0.0834		6.644	-0.04111	6.645	0.12276	6.645	-0.02798
5.329	-0.09612	5.329	-0.08692	5.329	-0.08357		6.649	-0.03834	6.649	0.1184	6.649	-0.02705
5.33	-0.09617	5.33	-0.08628	5.33	-0.08373		6.653	-0.03752	6.653	0.11538	6.653	-0.0266
5.331	-0.09613	5.331	-0.08564	5.331	-0.0839		6.657	-0.03759	6.657	0.11393	6.658	-0.02889
5.332	-0.0957	5.332	-0.08514	5.332	-0.08337		6.661	-0.0375	6.661	0.11369	6.662	-0.032
5.333	-0.09527	5.333	-0.08478	5.333	-0.08277		6.665	-0.03811	6.665	0.11363	6.666	-0.03555
5.334	-0.09483	5.333	-0.08442	5.333	-0.08217		6.669	-0.03923	6.67	0.11215	6.67	-0.0394
5.334	-0.09439	5.334	-0.08324	5.334	-0.08192		6.674	-0.04248	6.674	0.1125	6.674	-0.04169
5.335	-0.09393	5.335	-0.08122	5.335	-0.08219		6.678	-0.04526	6.678	0.1166	6.678	-0.03987
5.336	-0.09347	5.336	-0.07922	5.336	-0.08246		6.682	-0.04528	6.682	0.11869	6.683	-0.03712
5.337	-0.0932	5.337	-0.07719	5.337	-0.08273		6.686	-0.04456	6.686	0.12117	6.687	-0.03455
5.338	-0.09381	5.338	-0.07567	5.338	-0.08259		6.69	-0.04204	6.69	0.12618	6.691	-0.03238
5.339	-0.0945	5.338	-0.07449	5.338	-0.08235		6.694	-0.0372	6.695	0.12879	6.695	-0.03093
5.339	-0.09521	5.339	-0.07331	5.339	-0.08211		6.699	-0.03525	6.699	0.12609	6.699	-0.02899
5.34	-0.09608	5.34	-0.07258	5.34	-0.08182		6.703	-0.03231	6.703	0.12422	6.703	-0.0266
5.341	-0.09768	5.341	-0.07233	5.341	-0.08114		6.707	-0.0285	6.707	0.12377	6.708	-0.02594
5.342	-0.09928	5.342	-0.07207	5.342	-0.08046		6.711	-0.02624	6.711	0.1204	6.712	-0.02773
5.343	-0.10076	5.343	-0.07182	5.343	-0.0798		6.715	-0.02892	6.715	0.11605	6.716	-0.02851
5.344	-0.10169	5.343	-0.07205	5.343	-0.07984		6.719	-0.02936	6.72	0.11469	6.72	-0.02951
5.344	-0.10249	5.344	-0.07241	5.344	-0.08019		6.724	-0.03216	6.724	0.11617	6.724	-0.03188
5.345	-0.10329	5.345	-0.07277	5.345	-0.08054		6.728	-0.03813	6.728	0.11557	6.728	-0.03185
5.346	-0.10393	5.346	-0.0729	5.346	-0.08081		6.732	-0.0431	6.732	0.11448	6.733	-0.02761
5.347	-0.10394	5.347	-0.07249	5.347	-0.08056		6.736	-0.04366	6.736	0.11669	6.737	-0.02316
5.348	-0.10381	5.348	-0.07208	5.348	-0.08032		6.74	-0.0462	6.74	0.11837	6.741	-0.02133
5.349	-0.10365	5.348	-0.07167	5.348	-0.08004		6.744	-0.04301	6.745	0.11876	6.745	-0.0187
5.349	-0.10334	5.349	-0.07061	5.349	-0.07876		6.749	-0.03736	6.749	0.11902	6.749	-0.01697
5.35	-0.10298	5.35	-0.0691	5.35	-0.07723		6.753	-0.03734	6.753	0.11711	6.753	-0.01734
5.351	-0.10261	5.351	-0.0676	5.351	-0.0757		6.757	-0.03964	6.757	0.11295	6.758	-0.01874
5.352	-0.10235	5.352	-0.06657	5.352	-0.07419		6.761	-0.03923	6.761	0.11315	6.762	-0.01925
5.353	-0.10247	5.353	-0.06659	5.353	-0.07335		6.765	-0.04382	6.765	0.11376	6.766	-0.02156
5.354	-0.10259	5.353	-0.06661	5.353	-0.07259		6.769	-0.04652	6.77	0.11483	6.77	-0.02445
5.354	-0.10284	5.354	-0.06665	5.354	-0.07186		6.774	-0.04521	6.774	0.11895	6.774	-0.02685
5.355	-0.10359	5.355	-0.06751	5.355	-0.07215		6.778	-0.04157	6.778	0.12311	6.778	-0.02937
5.356	-0.10446	5.356	-0.0692	5.356	-0.07288		6.782	-0.03751	6.782	0.12187	6.783	-0.03213
5.357	-0.10534	5.357	-0.07087	5.357	-0.0736		6.786	-0.03568	6.786	0.12004	6.787	-0.03262
5.358	-0.10598	5.358	-0.07211	5.358	-0.07435		6.79	-0.03642	6.79	0.11966	6.791	-0.03177
5.359	-0.10578	5.358	-0.07269	5.358	-0.07549		6.794	-0.03593	6.795	0.12179	6.795	-0.03031
5.359	-0.10549	5.359	-0.07328	5.359	-0.07671		6.799	-0.03342	6.799	0.12473	6.799	-0.02983
5.36	-0.10501	5.36	-0.07386	5.36	-0.07792		6.803	-0.0361	6.803	0.12629	6.803	-0.02884
5.361	-0.10373	5.361	-0.07398	5.361	-0.07868		6.807	-0.04109	6.807	0.12573	6.808	-0.02656
5.362	-0.102	5.362	-0.07364	5.362	-0.07913		6.811	-0.0423	6.811	0.12287	6.812	-0.02484
5.363	-0.10028	5.363	-0.07332	5.363	-0.07959		6.815	-0.04269	6.815	0.11889	6.816	-0.02311
5.364	-0.0987	5.363	-0.07366	5.363	-0.08001		6.819	-0.04433	6.82	0.11501	6.82	-0.0206
5.364	-0.09765	5.364	-0.07463	5.364	-0.07973		6.824	-0.04177	6.824	0.1126	6.824	-0.02141
5.365	-0.09674	5.365	-0.07561	5.365	-0.07916		6.828	-0.0352	6.828	0.11257	6.828	-0.025
5.366	-0.09574	5.366	-0.07658	5.366	-0.0786		6.832	-0.03209	6.832	0.11507	6.833	-0.02812
5.367	-0.09436	5.367	-0.07779	5.367	-0.07821		6.836	-0.03074	6.836	0.11566	6.837	-0.02814
5.368	-0.09258	5.368	-0.07954	5.368	-0.07883		6.84	-0.03237	6.84	0.1145	6.841	-0.027
5.369	-0.09083	5.368	-0.08128	5.368	-0.07946		6.844	-0.03382	6.845	0.11393	6.845	-0.02337
5.369	-0.08914	5.369	-0.0831	5.369	-0.08015		6.849	-0.03547	6.849	0.11169	6.849	-0.02437
5.37	-0.08761	5.37	-0.08516	5.37	-0.08182		6.853	-0.0376	6.853	0.106	6.853	-0.02586
5.371	-0.08609	5.371	-0.08721	5.371	-0.08373		6.857	-0.03747	6.857	0.10094	6.858	-0.03033
5.372	-0.08457	5.372	-0.08926	5.372	-0.08564		6.861	-0.03409	6.861	0.09945	6.862	-0.03552
5.373	-0.08322	5.373	-0.09082	5.373	-0.08747		6.865	-0.03124	6.865	0.10015	6.866	-0.04416
5.374	-0.08243	5.373	-0.09135	5.373	-0.08816		6.869	-0.03143	6.87	0.10391	6.87	-0.04731
5.374	-0.08164	5.374	-0.09189	5.374	-0.08837		6.874	-0.03061	6.874	0.10943	6.874	-0.04629
5.375	-0.08076	5.375	-0.09234	5.375	-0.08851		6.878	-0.02923	6.878	0.1153	6.878	-0.04342
5.376	-0.07934	5.376	-0.09115	5.376	-0.08765		6.882	-0.02863	6.882	0.11983	6.883	-0.04139
5.377	-0.0778	5.377	-0.08977	5.377	-0.08638		6.886	-0.0278	6.886	0.12358	6.887	-0.03588
5.378	-0.07626	5.378	-0.08842	5.378	-0.0851		6.89	-0.02474	6.89	0.12413	6.891	-0.02964
5.379	-0.07476	5.378	-0.08752	5.378	-0.08401		6.894	-0.02305	6.895	0.12535	6.895	-0.0276
5.379	-0.07341	5.379	-0.08724	5.379	-0.08512		6.899	-0.02331	6.899	0.12836	6.899	-0.02823
5.38	-0.07208	5.38	-0.08696	5.38	-0.08676		6.903	-0.02391	6.903	0.1301	6.903	-0.02868
5.381	-0.0709	5.381	-0.08674	5.381	-0.08838		6.907	-0.02523	6.907	0.12931	6.908	-0.02869
5.382	-0.07054	5.382	-0.08852	5.382	-0.0904		6.911	-0.02778	6.911	0.12809	6.912	-0.02921
5.383	-0.07065	5.383	-0.09039	5.383	-0.09281		6.915	-0.02994	6.915	0.12508	6.916	-0.03015
5.384	-0.07076	5.383	-0.09227	5.383	-0.09524		6.919	-0.03306	6.92	0.12189	6.92	-0.02974
5.384	-0.07093	5.384	-0.0935	5.384	-0.09766		6.924	-0.03888	6.924	0.11789	6.924	-0.02757
5.385	-0.07152	5.385	-0.09408	5.385	-0.09824		6.928	-0.0409	6.928	0.11384	6.928	-0.02326
5.386	-0.07257	5.386	-0.09465	5.386	-0.09836		6.932	-0.03986	6.932	0.11586	6.933	-0.02246
5.387	-0.07368	5.387	-0.09521	5.387	-0.09848		6.936	-0.04005	6.936	0.12006	6.937	-0.02164
5.388	-0.07517	5.388	-0.09399	5.388	-0.09847		6.94	-0.04083	6.94	0.12171	6.941	-0.02155
5.389	-0.07706	5.388	-0.09275	5.388	-0.09739		6.944	-0.03844	6.945	0.12248	6.945	-0.02499
5.389	-0.07896	5.389	-0.0915	5.389	-0.09632		6.949	-0.03777	6.949	0.12205	6.949	-0.03047
5.39	-0.08084	5.39	-0.0902	5.39	-0.09526		6.953	-0.03911	6.953	0.11736	6.953	-0.03187
5.391	-0.08234	5.391	-0.08864	5.391	-0.0952		6.957	-0.03833	6.957	0.11464	6.958	-0.03304
5.392	-0.08277	5.392	-0.08707	5.392	-0.09538		6.961	-0.03597	6.961	0.1148	6.962	-0.03477
5.393	-0.08319	5.393	-0.0855	5.393	-0.09556		6.965	-0.03642	6.965	0.11827	6.966	-0.03506
5.394	-0.08342	5.393	-0.08401	5.393	-0.09577		6.969	-0.03736	6.97	0.12319	6.97	-0.03486
5.394	-0.0831	5.394	-0.08251	5.394	-0.09715		6.974	-0.03757	6.974	0.12505	6.974	-0.0341
5.395	-0.08279	5.395	-0.08102	5.395	-0.09903		6.978	-0.03949	6.978	0.12455	6.978	-0.03352
5.396	-0.08247	5.396	-0.07953	5.396	-0.10089		6.982	-0.039	6.982	0.12348	6.983	-0.03313
5.397	-0.08238	5.397	-0.07975	5.397	-0.10192		6.986	-0.03535	6.986	0.12149	6.987	-0.03103
5.398	-0.08324	5.398	-0.08016	5.398	-0.10242		6.99	-0.03657	6.99	0.12035	6.991	-0.02917
5.399	-0.08432	5.398	-0.08058	5.398	-0.10292		6.994	-0.03852	6.995	0.12119	6.995	-0.02632
5.399	-0.08536	5.399	-0.08257	5.399	-0.10335		6.999	-0.04014	6.999	0.12104	6.999	-0.01995
5.4	-0.08625	5.4	-0.08455	5.4	-0.10149		7.003	-0.04519	7.003	0.12203	7.003	-0.01535
5.401	-0.08713	5.401	-0.08653	5.401	-0.09905		7.007	-0.04517	7.007	0.1227	7.008	-0.01567
5.402	-0.088	5.402	-0.0885	5.402	-0.09664		7.011	-0.04103	7.011	0.12225	7.012	-0.01995
5.403	-0.08888	5.403	-0.08833	5.403	-0.09446		7.015	-0.03697	7.015	0.12159	7.016	-0.02458
5.404	-0.08979	5.403	-0.08816	5.403	-0.09262		7.019	-0.03428	7.02	0.12158	7.02	-0.03121
5.404	-0.09078	5.404	-0.08794	5.404	-0.09079		7.024	-0.03041	7.024	0.12116	7.024	-0.03447
5.405	-0.09168	5.405	-0.08722	5.405	-0.08903		7.028	-0.03123	7.028	0.12241	7.028	-0.03428
5.406	-0.09217	5.406	-0.08652	5.406	-0.08906		7.032	-0.03082	7.032	0.12357	7.033	-0.03342
5.407	-0.09221	5.407	-0.08581	5.407	-0.08954		7.036	-0.02896	7.036	0.12421	7.037	-0.03423
5.408	-0.09225	5.408	-0.08513	5.408	-0.09		7.04	-0.02425	7.04	0.12369	7.041	-0.03343
5.409	-0.09229	5.408	-0.08624	5.408	-0.09019		7.044	-0.02002	7.045	0.12309	7.045	-0.0337
5.409	-0.09245	5.409	-0.08734	5.409	-0.08999		7.049	-0.01835	7.049	0.12076	7.049	-0.03417
5.41	-0.09313	5.41	-0.08838	5.41	-0.08979		7.053	-0.0178	7.053	0.12033	7.053	-0.03162
5.411	-0.09411	5.411	-0.08917	5.411	-0.08955		7.057	-0.01851	7.057	0.12261	7.058	-0.0288
5.412	-0.09551	5.412	-0.08998	5.412	-0.08835		7.061	-0.02335	7.061	0.12413	7.062	-0.02798
5.413	-0.09793	5.413	-0.09076	5.413	-0.0869		7.065	-0.02593	7.065	0.12479	7.066	-0.02678
5.414	-0.10034	5.413	-0.09155	5.413	-0.08544		7.069	-0.02652	7.07	0.12716	7.07	-0.02572
5.414	-0.10276	5.414	-0.09227	5.414	-0.08407		7.074	-0.03139	7.074	0.12576	7.074	-0.02568
5.415	-0.10512	5.415	-0.09299	5.415	-0.08297		7.078	-0.03448	7.078	0.12099	7.078	-0.02773
5.416	-0.10711	5.416	-0.09371	5.416	-0.08188		7.082	-0.03385	7.082	0.117	7.083	-0.03212
5.417	-0.10862	5.417	-0.09477	5.417	-0.08081		7.086	-0.03589	7.086	0.11397	7.087	-0.03403
5.418	-0.10987	5.418	-0.09586	5.418	-0.08056		7.09	-0.03707	7.09	0.11072	7.091	-0.03698
5.419	-0.1102	5.418	-0.09694	5.418	-0.08085		7.094	-0.0332	7.095	0.11243	7.095	-0.04083
5.419	-0.11031	5.419	-0.09796	5.419	-0.08114		7.099	-0.02985	7.099	0.11729	7.099	-0.04339
5.42	-0.11043	5.42	-0.09748	5.42	-0.0814		7.103	-0.02626	7.103	0.12153	7.103	-0.03899
5.421	-0.1105	5.421	-0.097	5.421	-0.08109		7.107	-0.02694	7.107	0.12339	7.108	-0.0367
5.422	-0.11028	5.422	-0.0965	5.422	-0.08077		7.111	-0.02873	7.111	0.12521	7.112	-0.03491
5.423	-0.10957	5.423	-0.09552	5.423	-0.08044		7.115	-0.03023	7.115	0.12675	7.116	-0.0325
5.424	-0.10888	5.423	-0.09435	5.423	-0.07987		7.119	-0.03221	7.12	0.12647	7.12	-0.02953
5.424	-0.10812	5.424	-0.09318	5.424	-0.07895		7.124	-0.03328	7.124	0.12522	7.124	-0.03175
5.425	-0.10729	5.425	-0.09209	5.425	-0.07804		7.128	-0.02959	7.128	0.12388	7.128	-0.03479
5.426	-0.10646	5.426	-0.09146	5.426	-0.07715		7.132	-0.02709	7.132	0.12015	7.133	-0.03509
5.427	-0.10564	5.427	-0.09082	5.427	-0.07684		7.136	-0.0241	7.136	0.11666	7.137	-0.03418
5.428	-0.10501	5.428	-0.09025	5.428	-0.0766		7.14	-0.02275	7.14	0.1179	7.141	-0.03636
5.429	-0.1048	5.428	-0.09068	5.428	-0.07638		7.144	-0.02548	7.145	0.12003	7.145	-0.03757
5.429	-0.10459	5.429	-0.09176	5.429	-0.07643		7.149	-0.02834	7.149	0.12126	7.149	-0.03686
5.43	-0.10428	5.43	-0.09284	5.43	-0.07686		7.153	-0.03063	7.153	0.12223	7.153	-0.035
5.431	-0.10346	5.431	-0.09399	5.431	-0.0773		7.157	-0.03506	7.157	0.12122	7.158	-0.03431
5.432	-0.10233	5.432	-0.09539	5.432	-0.07773		7.161	-0.03562	7.161	0.11639	7.162	-0.02962
5.433	-0.10122	5.433	-0.09677	5.433	-0.0781		7.165	-0.03187	7.165	0.11402	7.166	-0.02472
5.434	-0.1003	5.433	-0.09812	5.433	-0.07844		7.169	-0.02644	7.17	0.11536	7.17	-0.02204
5.434	-0.09998	5.434	-0.0988	5.434	-0.07877		7.174	-0.01789	7.174	0.11899	7.174	-0.0235
5.435	-0.09966	5.435	-0.0986	5.435	-0.07903		7.178	-0.01354	7.178	0.12403	7.178	-0.02471
5.436	-0.09939	5.436	-0.09839	5.436	-0.07902		7.182	-0.01328	7.182	0.12873	7.183	-0.02577
5.437	-0.09945	5.437	-0.09818	5.437	-0.07901		7.186	-0.01494	7.186	0.12971	7.187	-0.02692
5.438	-0.10003	5.438	-0.09764	5.438	-0.07899		7.19	-0.02074	7.19	0.12746	7.191	-0.02847
5.439	-0.10062	5.438	-0.09706	5.438	-0.07898		7.194	-0.02856	7.195	0.12412	7.195	-0.02949
5.439	-0.10104	5.439	-0.09648	5.439	-0.07897		7.199	-0.03254	7.199	0.11948	7.199	-0.02984
5.44	-0.10066	5.44	-0.09565	5.44	-0.07896		7.203	-0.0388	7.203	0.11351	7.203	-0.03225
5.441	-0.10021	5.441	-0.09428	5.441	-0.07894		7.207	-0.04429	7.207	0.11199	7.208	-0.0361
5.442	-0.09978	5.442	-0.0929	5.442	-0.07953		7.211	-0.04704	7.211	0.11375	7.212	-0.03578
5.443	-0.09961	5.443	-0.09153	5.443	-0.08012		7.215	-0.05015	7.215	0.11409	7.216	-0.03357
5.444	-0.09999	5.443	-0.09063	5.443	-0.08071		7.219	-0.05352	7.22	0.11457	7.22	-0.03111
5.444	-0.10038	5.444	-0.08995	5.444	-0.08141		7.224	-0.05034	7.224	0.11729	7.224	-0.02843
5.445	-0.10067	5.445	-0.08926	5.445	-0.0825		7.228	-0.04411	7.228	0.11796	7.228	-0.02583
5.446	-0.10055	5.446	-0.08879	5.446	-0.08359		7.232	-0.04073	7.232	0.1154	7.233	-0.02616
5.447	-0.1004	5.447	-0.09005	5.447	-0.08469		7.236	-0.03649	7.236	0.11493	7.237	-0.02563
5.448	-0.10022	5.448	-0.09132	5.448	-0.08517		7.24	-0.03161	7.24	0.11585	7.241	-0.02415
5.449	-0.09984	5.448	-0.09258	5.448	-0.08558		7.244	-0.03295	7.245	0.1158	7.245	-0.02368
5.449	-0.09907	5.449	-0.09281	5.449	-0.086		7.249	-0.03582	7.249	0.11712	7.249	-0.02483
5.45	-0.09829	5.45	-0.09237	5.45	-0.08635		7.253	-0.03618	7.253	0.11917	7.253	-0.02687
5.451	-0.09747	5.451	-0.09193	5.451	-0.08618		7.257	-0.0388	7.257	0.11861	7.258	-0.02887
5.452	-0.09641	5.452	-0.09149	5.452	-0.08601		7.261	-0.03762	7.261	0.11877	7.262	-0.0317
5.453	-0.09515	5.453	-0.09057	5.453	-0.08584		7.265	-0.03278	7.265	0.11986	7.266	-0.03343
5.454	-0.09387	5.453	-0.0896	5.453	-0.08573		7.269	-0.03043	7.27	0.11833	7.27	-0.02995
5.454	-0.0924	5.454	-0.08864	5.454	-0.08564		7.274	-0.02959	7.274	0.11866	7.274	-0.02772
5.455	-0.09032	5.455	-0.08833	5.455	-0.08556		7.278	-0.02511	7.278	0.12011	7.278	-0.02959
5.456	-0.08827	5.456	-0.08897	5.456	-0.08578		7.282	-0.02343	7.282	0.11893	7.283	-0.02916
5.457	-0.08642	5.457	-0.08959	5.457	-0.08714		7.286	-0.02285	7.286	0.12014	7.287	-0.02902
5.458	-0.08554	5.458	-0.09023	5.458	-0.08849		7.29	-0.02425	7.29	0.12233	7.291	-0.03256
5.459	-0.08521	5.458	-0.0911	5.458	-0.08984		7.294	-0.02459	7.295	0.12385	7.295	-0.03307
5.459	-0.08488	5.459	-0.09213	5.459	-0.0912		7.299	-0.02674	7.299	0.12751	7.299	-0.03164
5.46	-0.08475	5.46	-0.09317	5.46	-0.09254		7.303	-0.03022	7.303	0.12677	7.303	-0.0328
5.461	-0.08538	5.461	-0.09446	5.461	-0.09389		7.307	-0.03394	7.307	0.12393	7.308	-0.03167
5.462	-0.08609	5.462	-0.09629	5.462	-0.09518		7.311	-0.03555	7.311	0.1251	7.312	-0.0273
5.463	-0.08671	5.463	-0.09811	5.463	-0.09605		7.315	-0.03429	7.315	0.12322	7.316	-0.02576
5.464	-0.08656	5.463	-0.09991	5.463	-0.09692		7.319	-0.03708	7.32	0.1208	7.32	-0.02482
5.464	-0.08498	5.464	-0.10096	5.464	-0.09778		7.324	-0.03857	7.324	0.12636	7.324	-0.02351
5.465	-0.08341	5.465	-0.1017	5.465	-0.09855		7.328	-0.03533	7.328	0.13165	7.328	-0.02299
5.466	-0.08194	5.466	-0.10243	5.466	-0.09891		7.332	-0.03619	7.332	0.13269	7.333	-0.02578
5.467	-0.08085	5.467	-0.1029	5.467	-0.09928		7.336	-0.03923	7.336	0.1351	7.337	-0.02865
5.468	-0.07982	5.468	-0.10168	5.468	-0.09962		7.34	-0.03828	7.34	0.13594	7.341	-0.03081
5.469	-0.07889	5.468	-0.10047	5.468	-0.09922		7.344	-0.03749	7.345	0.13154	7.345	-0.03106
5.469	-0.07888	5.469	-0.09922	5.469	-0.09873		7.349	-0.04248	7.349	0.12638	7.349	-0.02983
5.47	-0.08052	5.47	-0.09723	5.47	-0.09825		7.353	-0.04281	7.353	0.12389	7.353	-0.02886
5.471	-0.08217	5.471	-0.09509	5.471	-0.09784		7.357	-0.04116	7.357	0.12274	7.358	-0.02459
5.472	-0.08388	5.472	-0.09289	5.472	-0.09794		7.361	-0.04147	7.361	0.11932	7.362	-0.02048
5.473	-0.08582	5.473	-0.09077	5.473	-0.09805		7.365	-0.03969	7.365	0.11557	7.366	-0.02235
5.474	-0.08794	5.473	-0.08908	5.473	-0.09816		7.369	-0.03324	7.37	0.1158	7.37	-0.02331
5.474	-0.09007	5.474	-0.08743	5.474	-0.09857		7.374	-0.03187	7.374	0.11335	7.374	-0.02275
5.475	-0.09211	5.475	-0.08583	5.475	-0.09897		7.378	-0.03209	7.378	0.10985	7.378	-0.02485
5.476	-0.09392	5.476	-0.08489	5.476	-0.09937		7.382	-0.03045	7.382	0.11062	7.383	-0.02773
5.477	-0.09568	5.477	-0.08439	5.477	-0.09944		7.386	-0.03136	7.386	0.11347	7.387	-0.02806
5.478	-0.09733	5.478	-0.08388	5.478	-0.09841		7.39	-0.03779	7.39	0.1133	7.391	-0.03088
5.479	-0.09802	5.478	-0.08336	5.478	-0.09737		7.394	-0.03775	7.395	0.11438	7.395	-0.03139
5.479	-0.09814	5.479	-0.0826	5.479	-0.09609		7.399	-0.03576	7.399	0.11621	7.399	-0.02969
5.48	-0.09822	5.48	-0.0817	5.48	-0.094		7.403	-0.03296	7.403	0.12021	7.403	-0.02761
5.481	-0.09776	5.481	-0.08078	5.481	-0.0919		7.407	-0.03276	7.407	0.12676	7.408	-0.02617
5.482	-0.09558	5.482	-0.07981	5.482	-0.0898		7.411	-0.03001	7.411	0.1306	7.412	-0.02593
5.483	-0.09339	5.483	-0.07873	5.483	-0.08777		7.415	-0.02816	7.415	0.13399	7.416	-0.02794
5.484	-0.09129	5.483	-0.07765	5.483	-0.08616		7.419	-0.03111	7.42	0.13621	7.42	-0.02979
5.484	-0.08989	5.484	-0.07661	5.484	-0.08454		7.424	-0.03513	7.424	0.13335	7.424	-0.02898
5.485	-0.09	5.485	-0.07631	5.485	-0.08282		7.428	-0.03611	7.428	0.12812	7.428	-0.02829
5.486	-0.09011	5.486	-0.07631	5.486	-0.08079		7.432	-0.03847	7.432	0.12462	7.433	-0.02637
5.487	-0.09042	5.487	-0.07632	5.487	-0.07877		7.436	-0.03871	7.436	0.12209	7.437	-0.02508
5.488	-0.09173	5.488	-0.07636	5.488	-0.07677		7.44	-0.03391	7.44	0.12333	7.441	-0.02592
5.489	-0.09343	5.488	-0.0766	5.488	-0.07487		7.444	-0.02969	7.445	0.12519	7.445	-0.02396
5.489	-0.09503	5.489	-0.07686	5.489	-0.07362		7.449	-0.02787	7.449	0.12575	7.449	-0.02076
5.49	-0.09581	5.49	-0.07711	5.49	-0.07246		7.453	-0.02568	7.453	0.12611	7.453	-0.02242
5.491	-0.09482	5.491	-0.07813	5.491	-0.07165		7.457	-0.02896	7.457	0.12337	7.458	-0.02325
5.492	-0.09383	5.492	-0.07933	5.492	-0.07167		7.461	-0.03342	7.461	0.11575	7.462	-0.0237
5.493	-0.09285	5.493	-0.08054	5.493	-0.07171		7.465	-0.03624	7.465	0.1083	7.466	-0.03003
5.494	-0.09193	5.493	-0.08175	5.493	-0.07175		7.469	-0.03656	7.47	0.10367	7.47	-0.03932
5.494	-0.09103	5.494	-0.08359	5.494	-0.07179		7.474	-0.03774	7.474	0.10165	7.474	-0.03999
5.495	-0.09014	5.495	-0.08551	5.495	-0.07152		7.478	-0.0375	7.478	0.10289	7.478	-0.03783
5.496	-0.08932	5.496	-0.08743	5.496	-0.07125		7.482	-0.03935	7.482	0.1062	7.483	-0.03442
5.497	-0.08871	5.497	-0.08867	5.497	-0.07087		7.486	-0.04012	7.486	0.11332	7.487	-0.03223
5.498	-0.08809	5.498	-0.08946	5.498	-0.0695		7.49	-0.04396	7.49	0.11978	7.491	-0.02788
5.499	-0.08744	5.498	-0.09025	5.498	-0.06814		7.494	-0.04604	7.495	0.12182	7.495	-0.02882
5.499	-0.08662	5.499	-0.09103	5.499	-0.06676		7.499	-0.04525	7.499	0.12239	7.499	-0.03321
5.5	-0.0857	5.5	-0.09081	5.5	-0.06562		7.503	-0.04349	7.503	0.12235	7.503	-0.0396
5.501	-0.08483	5.501	-0.08991	5.501	-0.06532		7.507	-0.04298	7.507	0.12023	7.508	-0.04303
5.502	-0.08455	5.502	-0.08902	5.502	-0.06502		7.511	-0.03847	7.511	0.11984	7.512	-0.04148
5.503	-0.08592	5.503	-0.08819	5.503	-0.06472		7.515	-0.03442	7.515	0.12029	7.516	-0.04018
5.504	-0.0873	5.503	-0.08748	5.503	-0.06467		7.519	-0.03052	7.52	0.11907	7.52	-0.03987
5.504	-0.08868	5.504	-0.08677	5.504	-0.06462		7.524	-0.0255	7.524	0.11879	7.524	-0.03802
5.505	-0.09004	5.505	-0.08606	5.505	-0.06458		7.528	-0.02312	7.528	0.11692	7.528	-0.03597
5.506	-0.09134	5.506	-0.08553	5.506	-0.06461		7.532	-0.02338	7.532	0.11274	7.533	-0.03693
5.507	-0.09264	5.507	-0.08518	5.507	-0.06497		7.536	-0.02432	7.536	0.11165	7.537	-0.03685
5.508	-0.09372	5.508	-0.08483	5.508	-0.06533		7.54	-0.02999	7.54	0.11334	7.541	-0.0379
5.509	-0.09382	5.508	-0.08444	5.508	-0.06584		7.544	-0.03218	7.545	0.11402	7.545	-0.03767
5.509	-0.09354	5.509	-0.08384	5.509	-0.06755		7.549	-0.03133	7.549	0.11542	7.549	-0.03632
5.51	-0.09327	5.51	-0.08324	5.51	-0.06927		7.553	-0.0294	7.553	0.11841	7.553	-0.03563
5.511	-0.09312	5.511	-0.08263	5.511	-0.07098		7.557	-0.02751	7.557	0.1193	7.558	-0.03274
5.512	-0.09325	5.512	-0.08194	5.512	-0.07232		7.561	-0.02428	7.561	0.12033	7.562	-0.02696
5.513	-0.09337	5.513	-0.08113	5.513	-0.07283		7.565	-0.02782	7.565	0.12384	7.566	-0.02335
5.514	-0.09349	5.513	-0.08032	5.513	-0.07335		7.569	-0.03221	7.57	0.126	7.57	-0.02264
5.514	-0.09356	5.514	-0.07948	5.514	-0.07386		7.574	-0.03716	7.574	0.12625	7.574	-0.02219
5.515	-0.09359	5.515	-0.07802	5.515	-0.07457		7.578	-0.04021	7.578	0.12627	7.578	-0.02384
5.516	-0.09363	5.516	-0.0765	5.516	-0.07529		7.582	-0.04101	7.582	0.12329	7.583	-0.02703
5.517	-0.0936	5.517	-0.07498	5.517	-0.076		7.586	-0.0404	7.586	0.1193	7.587	-0.03009
5.518	-0.09325	5.518	-0.0736	5.518	-0.07685		7.59	-0.03997	7.59	0.11697	7.591	-0.03164
5.519	-0.09282	5.518	-0.07324	5.518	-0.07868		7.594	-0.03722	7.595	0.11476	7.595	-0.03286
5.519	-0.09242	5.519	-0.07287	5.519	-0.08048		7.599	-0.03446	7.599	0.11671	7.599	-0.03425
5.52	-0.0922	5.52	-0.07252	5.52	-0.08205		7.603	-0.03276	7.603	0.12153	7.603	-0.03502
5.521	-0.09207	5.521	-0.07318	5.521	-0.08217		7.607	-0.03159	7.607	0.12455	7.608	-0.0342
5.522	-0.09194	5.522	-0.07449	5.522	-0.0823		7.611	-0.03173	7.611	0.12847	7.612	-0.03202
5.523	-0.09185	5.523	-0.07581	5.523	-0.08242		7.615	-0.03395	7.615	0.13257	7.616	-0.02919
5.524	-0.0919	5.523	-0.07711	5.523	-0.08253		7.619	-0.0358	7.62	0.13432	7.62	-0.02616
5.524	-0.09195	5.524	-0.07812	5.524	-0.08241		7.624	-0.03588	7.624	0.13738	7.624	-0.02345
5.525	-0.092	5.525	-0.07899	5.525	-0.08228		7.628	-0.03052	7.628	0.14135	7.628	-0.02473
5.526	-0.09207	5.526	-0.07987	5.526	-0.08223		7.632	-0.02543	7.632	0.14221	7.633	-0.02836
5.527	-0.09219	5.527	-0.08056	5.527	-0.08355		7.636	-0.02377	7.636	0.13994	7.637	-0.02732
5.528	-0.09232	5.528	-0.08107	5.528	-0.08543		7.64	-0.02326	7.64	0.13589	7.641	-0.02525
5.529	-0.09241	5.528	-0.08159	5.528	-0.0873		7.644	-0.02341	7.645	0.12871	7.645	-0.02265
5.529	-0.09239	5.529	-0.08212	5.529	-0.08897		7.649	-0.02772	7.649	0.12049	7.649	-0.01821
5.53	-0.09237	5.53	-0.08289	5.53	-0.08949		7.653	-0.03336	7.653	0.11419	7.653	-0.01551
5.531	-0.09234	5.531	-0.08399	5.531	-0.09001		7.657	-0.03779	7.657	0.11097	7.658	-0.01775
5.532	-0.0922	5.532	-0.08511	5.532	-0.09052		7.661	-0.0408	7.661	0.10969	7.662	-0.01887
5.533	-0.09177	5.533	-0.08631	5.533	-0.09085		7.665	-0.03894	7.665	0.11104	7.666	-0.0215
5.534	-0.09134	5.533	-0.08763	5.533	-0.09065		7.669	-0.03792	7.67	0.11315	7.67	-0.02465
5.534	-0.0909	5.534	-0.08895	5.534	-0.09044		7.674	-0.03431	7.674	0.11573	7.674	-0.02585
5.535	-0.09049	5.535	-0.09024	5.535	-0.09022		7.678	-0.0282	7.678	0.11734	7.678	-0.02647
5.536	-0.09007	5.536	-0.0908	5.536	-0.08981		7.682	-0.02556	7.682	0.1158	7.683	-0.02817
5.537	-0.08965	5.537	-0.08987	5.537	-0.0894		7.686	-0.02779	7.686	0.11434	7.687	-0.02865
5.538	-0.08927	5.538	-0.08893	5.538	-0.089		7.69	-0.02865	7.69	0.11611	7.691	-0.02962
5.539	-0.08924	5.538	-0.08782	5.538	-0.08854		7.694	-0.02867	7.695	0.12001	7.695	-0.03096
5.539	-0.08928	5.539	-0.08572	5.539	-0.08744		7.699	-0.03092	7.699	0.12289	7.699	-0.03292
5.54	-0.08935	5.54	-0.08363	5.54	-0.08635		7.703	-0.03168	7.703	0.1267	7.703	-0.03395
5.541	-0.08955	5.541	-0.08155	5.541	-0.08554		7.707	-0.03431	7.707	0.12808	7.708	-0.03337
5.542	-0.08977	5.542	-0.07957	5.542	-0.0861		7.711	-0.03676	7.711	0.12618	7.712	-0.0334
5.543	-0.08999	5.543	-0.07806	5.543	-0.08667		7.715	-0.03869	7.715	0.12282	7.716	-0.03499
5.544	-0.09018	5.543	-0.07653	5.543	-0.08725		7.719	-0.03798	7.72	0.12107	7.72	-0.03479
5.544	-0.09023	5.544	-0.07499	5.544	-0.08784		7.724	-0.04155	7.724	0.11878	7.724	-0.03651
5.545	-0.09027	5.545	-0.07376	5.545	-0.08853		7.728	-0.04279	7.728	0.11745	7.728	-0.03973
5.546	-0.09029	5.546	-0.07265	5.546	-0.08922		7.732	-0.04362	7.732	0.11659	7.733	-0.03971
5.547	-0.09015	5.547	-0.07155	5.547	-0.08989		7.736	-0.04365	7.736	0.11522	7.737	-0.03836
5.548	-0.09002	5.548	-0.07043	5.548	-0.08918		7.74	-0.04497	7.74	0.11469	7.741	-0.0387
5.549	-0.08989	5.548	-0.06922	5.548	-0.08786		7.744	-0.04091	7.745	0.11618	7.745	-0.03757
5.549	-0.08978	5.549	-0.06801	5.549	-0.08654		7.749	-0.03791	7.749	0.11659	7.749	-0.03814
5.55	-0.08979	5.55	-0.0668	5.55	-0.08523		7.753	-0.03286	7.753	0.1149	7.753	-0.03955
5.551	-0.08981	5.551	-0.06535	5.551	-0.08424		7.757	-0.03099	7.757	0.11389	7.758	-0.03902
5.552	-0.08992	5.552	-0.06355	5.552	-0.08339		7.761	-0.03003	7.761	0.11343	7.762	-0.03888
5.553	-0.09062	5.553	-0.06176	5.553	-0.08255		7.765	-0.02892	7.765	0.11363	7.766	-0.03972
5.554	-0.09132	5.553	-0.05994	5.553	-0.08185		7.769	-0.02956	7.77	0.11479	7.77	-0.03722
5.554	-0.09203	5.554	-0.05842	5.554	-0.08173		7.774	-0.03479	7.774	0.11715	7.774	-0.03193
5.555	-0.09272	5.555	-0.05691	5.555	-0.08161		7.778	-0.03849	7.778	0.11836	7.778	-0.02753
5.556	-0.09341	5.556	-0.0554	5.556	-0.08147		7.782	-0.03917	7.782	0.11863	7.783	-0.02672
5.557	-0.09411	5.557	-0.05456	5.557	-0.08054		7.786	-0.04	7.786	0.11671	7.787	-0.0287
5.558	-0.0948	5.558	-0.0553	5.558	-0.07926		7.79	-0.04038	7.79	0.11551	7.791	-0.02599
5.559	-0.09551	5.558	-0.05604	5.558	-0.078		7.794	-0.03609	7.795	0.11539	7.795	-0.02661
5.559	-0.09623	5.559	-0.05678	5.559	-0.07674		7.799	-0.03437	7.799	0.11309	7.799	-0.0281
5.56	-0.09695	5.56	-0.05847	5.56	-0.07617		7.803	-0.03695	7.803	0.11112	7.803	-0.02612
5.561	-0.09765	5.561	-0.0604	5.561	-0.07559		7.807	-0.03415	7.807	0.11246	7.808	-0.01976
5.562	-0.09822	5.562	-0.06232	5.562	-0.07503		7.811	-0.03057	7.811	0.11407	7.812	-0.02071
5.563	-0.09878	5.563	-0.06424	5.563	-0.07529		7.815	-0.03155	7.815	0.11476	7.816	-0.02395
5.564	-0.09932	5.563	-0.06561	5.563	-0.07588		7.819	-0.03251	7.82	0.11734	7.82	-0.02329
5.564	-0.09983	5.564	-0.06697	5.564	-0.07648		7.824	-0.02746	7.824	0.11914	7.824	-0.02372
5.565	-0.10032	5.565	-0.06834	5.565	-0.07708		7.828	-0.0301	7.828	0.11715	7.828	-0.02775
5.566	-0.1008	5.566	-0.06891	5.566	-0.07757		7.832	-0.03735	7.832	0.11364	7.833	-0.02661
5.567	-0.10132	5.567	-0.06895	5.567	-0.07806		7.836	-0.03902	7.836	0.11142	7.837	-0.02194
5.568	-0.10198	5.568	-0.069	5.568	-0.07854		7.84	-0.03787	7.84	0.11023	7.841	-0.0201
5.569	-0.10263	5.568	-0.06906	5.568	-0.07865		7.844	-0.03873	7.845	0.10808	7.845	-0.01815
5.569	-0.10315	5.569	-0.06921	5.569	-0.07852		7.849	-0.03483	7.849	0.10591	7.849	-0.0141
5.57	-0.10287	5.57	-0.06937	5.57	-0.07839		7.853	-0.0259	7.853	0.10558	7.853	-0.01498
5.571	-0.10212	5.571	-0.06953	5.571	-0.07824		7.857	-0.02187	7.857	0.10442	7.858	-0.01895
5.572	-0.10136	5.572	-0.07011	5.572	-0.07778		7.861	-0.01932	7.861	0.10301	7.862	-0.02448
5.573	-0.10049	5.573	-0.07108	5.573	-0.07718		7.865	-0.0197	7.865	0.1043	7.866	-0.02702
5.574	-0.09904	5.573	-0.07206	5.573	-0.07658		7.869	-0.02285	7.869	0.10418	7.87	-0.02693
5.574	-0.09759	5.574	-0.07302	5.574	-0.0757		7.874	-0.02661	7.874	0.0996	7.874	-0.02789
5.575	-0.0962	5.575	-0.0737	5.575	-0.07473		7.878	-0.03065	7.878	0.09627	7.878	-0.02538
5.576	-0.09512	5.576	-0.07439	5.576	-0.07374		7.882	-0.03165	7.882	0.09313	7.883	-0.02222
5.577	-0.0943	5.577	-0.07508	5.577	-0.0728		7.886	-0.03169	7.886	0.08882	7.887	-0.02709
5.578	-0.09346	5.578	-0.07615	5.578	-0.07265		7.89	-0.03313	7.89	0.08776	7.891	-0.03034
5.579	-0.09263	5.578	-0.07809	5.578	-0.07282		7.894	-0.03013	7.894	0.09132	7.895	-0.03061
5.579	-0.09178	5.579	-0.08003	5.579	-0.07297		7.899	-0.0272	7.899	0.09545	7.899	-0.03369
5.58	-0.09092	5.58	-0.08193	5.58	-0.07295		7.903	-0.02766	7.903	0.09941	7.903	-0.03688
5.581	-0.09005	5.581	-0.0829	5.581	-0.07288		7.907	-0.02708	7.907	0.10173	7.908	-0.03483
5.582	-0.08921	5.582	-0.08366	5.582	-0.07281		7.911	-0.02508	7.911	0.10568	7.912	-0.03746
5.583	-0.0884	5.583	-0.0844	5.583	-0.07269		7.915	-0.0271	7.915	0.10748	7.916	-0.03916
5.584	-0.08762	5.583	-0.08506	5.583	-0.07178		7.919	-0.02856	7.919	0.10456	7.92	-0.03893
5.584	-0.08684	5.584	-0.08557	5.584	-0.07053		7.924	-0.03129	7.924	0.10196	7.924	-0.037
5.585	-0.08606	5.585	-0.08608	5.585	-0.06932		7.928	-0.03478	7.928	0.10153	7.928	-0.03295
5.586	-0.08531	5.586	-0.08662	5.586	-0.06866		7.932	-0.0369	7.932	0.09956	7.933	-0.03012
5.587	-0.0846	5.587	-0.08794	5.587	-0.06812		7.936	-0.0368	7.936	0.09761	7.937	-0.03025
5.588	-0.08421	5.588	-0.08977	5.588	-0.06759		7.94	-0.03619	7.94	0.09888	7.941	-0.03121
5.589	-0.08441	5.588	-0.09161	5.588	-0.06709		7.944	-0.03361	7.944	0.1001	7.945	-0.0345
5.589	-0.08461	5.589	-0.09361	5.589	-0.06695		7.949	-0.03323	7.949	0.09973	7.949	-0.03654
5.59	-0.08491	5.59	-0.09613	5.59	-0.06704		7.953	-0.03321	7.953	0.09676	7.953	-0.03499
5.591	-0.08602	5.591	-0.09864	5.591	-0.06704		7.957	-0.03409	7.957	0.09634	7.958	-0.03699
5.592	-0.08763	5.592	-0.10112	5.592	-0.06595		7.961	-0.03378	7.961	0.09794	7.962	-0.0359
5.593	-0.08923	5.593	-0.10319	5.593	-0.06474		7.965	-0.03851	7.965	0.09882	7.966	-0.03151
5.594	-0.0907	5.593	-0.10488	5.593	-0.06352		7.969	-0.04009	7.969	0.10113	7.97	-0.03115
5.594	-0.09183	5.594	-0.10655	5.594	-0.06233		7.974	-0.03898	7.974	0.10648	7.974	-0.03555
5.595	-0.09297	5.595	-0.10782	5.595	-0.06143		7.978	-0.03769	7.978	0.10853	7.978	-0.03595
5.596	-0.09406	5.596	-0.10781	5.596	-0.06063		7.982	-0.0372	7.982	0.10424	7.983	-0.03828
5.597	-0.09485	5.597	-0.10781	5.597	-0.0598		7.986	-0.03052	7.986	0.09935	7.987	-0.04181
5.598	-0.09538	5.598	-0.1078	5.598	-0.05975		7.99	-0.02306	7.99	0.09542	7.991	-0.04377
5.599	-0.0959	5.598	-0.10742	5.598	-0.06023		7.994	-0.02233	7.994	0.09083	7.995	-0.04436
5.599	-0.09643	5.599	-0.10617	5.599	-0.06071		7.999	-0.02278	7.999	0.08652	7.999	-0.0466
5.6	-0.09697	5.6	-0.10491	5.6	-0.06119		8.003	-0.02238	8.003	0.08617	8.003	-0.04642
5.601	-0.09752	5.601	-0.10364	5.601	-0.06186		8.007	-0.0237	8.007	0.08802	8.008	-0.04654
5.602	-0.09806	5.602	-0.10358	5.602	-0.06257		8.011	-0.02795	8.011	0.08663	8.012	-0.04719
5.603	-0.09857	5.603	-0.10384	5.603	-0.06328		8.015	-0.02973	8.015	0.08479	8.016	-0.04503
5.604	-0.09907	5.603	-0.10411	5.603	-0.0639		8.019	-0.03247	8.019	0.08693	8.02	-0.03982
5.604	-0.09954	5.604	-0.10447	5.604	-0.06442		8.024	-0.03332	8.024	0.09213	8.024	-0.03796
5.605	-0.09984	5.605	-0.10497	5.605	-0.06494		8.028	-0.03344	8.028	0.09039	8.028	-0.03889
5.606	-0.09946	5.606	-0.10548	5.606	-0.06545		8.032	-0.03591	8.032	0.08692	8.033	-0.04133
5.607	-0.09908	5.607	-0.10598	5.607	-0.0654		8.036	-0.03694	8.036	0.0893	8.037	-0.04451
5.608	-0.09866	5.608	-0.10492	5.608	-0.06521		8.04	-0.03533	8.04	0.09174	8.041	-0.04697
5.609	-0.0979	5.608	-0.10318	5.608	-0.06502		8.044	-0.03489	8.044	0.09181	8.045	-0.05077
5.609	-0.09657	5.609	-0.10143	5.609	-0.06497		8.049	-0.03376	8.049	0.09527	8.049	-0.05328
5.61	-0.09525	5.61	-0.09955	5.61	-0.06498		8.053	-0.03157	8.053	0.10033	8.053	-0.05346
5.611	-0.09407	5.611	-0.09713	5.611	-0.065		8.057	-0.03107	8.057	0.10042	8.058	-0.05083
5.612	-0.09376	5.612	-0.09472	5.612	-0.06504		8.061	-0.03163	8.061	0.09855	8.062	-0.04992
5.613	-0.09344	5.613	-0.09228	5.613	-0.06623		8.065	-0.03482	8.065	0.09561	8.066	-0.04814
5.614	-0.09314	5.613	-0.08947	5.613	-0.06755		8.069	-0.03898	8.069	0.0943	8.07	-0.04643
5.614	-0.09298	5.614	-0.08647	5.614	-0.06888		8.074	-0.04019	8.074	0.09467	8.074	-0.0445
5.615	-0.09313	5.615	-0.0835	5.615	-0.0702		8.078	-0.03649	8.078	0.09443	8.078	-0.04574
5.616	-0.09323	5.616	-0.08085	5.616	-0.07153		8.082	-0.03698	8.082	0.0919	8.083	-0.04612
5.617	-0.09283	5.617	-0.07956	5.617	-0.07286		8.086	-0.04174	8.086	0.08988	8.087	-0.04443
5.618	-0.09141	5.618	-0.07826	5.618	-0.07417		8.09	-0.04195	8.09	0.08798	8.091	-0.04209
5.619	-0.09001	5.618	-0.07696	5.618	-0.0747		8.094	-0.04362	8.094	0.08495	8.095	-0.04081
5.619	-0.08861	5.619	-0.07575	5.619	-0.07473		8.099	-0.04825	8.099	0.08321	8.099	-0.03905
5.62	-0.08719	5.62	-0.07455	5.62	-0.07476		8.103	-0.04718	8.103	0.08407	8.103	-0.03841
5.621	-0.08577	5.621	-0.07334	5.621	-0.07502		8.107	-0.0416	8.107	0.08577	8.108	-0.03999
5.622	-0.08435	5.622	-0.07212	5.622	-0.07612		8.111	-0.04036	8.111	0.08795	8.112	-0.04241
5.623	-0.08306	5.623	-0.0697	5.623	-0.0772		8.115	-0.0377	8.115	0.09075	8.116	-0.04285
5.624	-0.08228	5.623	-0.06696	5.623	-0.0783		8.119	-0.03524	8.119	0.09145	8.12	-0.04431
5.624	-0.08149	5.624	-0.06424	5.624	-0.07949		8.124	-0.03201	8.124	0.08978	8.124	-0.04698
5.625	-0.08073	5.625	-0.06202	5.625	-0.08078		8.128	-0.02698	8.128	0.08738	8.128	-0.04998
5.626	-0.08021	5.626	-0.05995	5.626	-0.08207		8.132	-0.02605	8.132	0.08595	8.133	-0.05048
5.627	-0.08029	5.627	-0.05788	5.627	-0.08329		8.136	-0.02554	8.136	0.08592	8.137	-0.05122
5.628	-0.08038	5.628	-0.05584	5.628	-0.08324		8.14	-0.02561	8.14	0.08541	8.141	-0.05349
5.629	-0.08045	5.628	-0.05536	5.628	-0.08319		8.144	-0.02958	8.144	0.08654	8.145	-0.05609
5.629	-0.08046	5.629	-0.05554	5.629	-0.08313		8.149	-0.03347	8.149	0.08846	8.149	-0.05733
5.63	-0.08047	5.63	-0.05574	5.63	-0.08293		8.153	-0.03266	8.153	0.08701	8.153	-0.05641
5.631	-0.08047	5.631	-0.05662	5.631	-0.08267		8.157	-0.03134	8.157	0.08452	8.158	-0.05535
5.632	-0.08024	5.632	-0.05768	5.632	-0.08241		8.161	-0.03	8.161	0.08298	8.162	-0.05292
5.633	-0.07924	5.633	-0.05873	5.633	-0.08214		8.165	-0.02571	8.165	0.07801	8.166	-0.04936
5.634	-0.07823	5.633	-0.0598	5.633	-0.08159		8.169	-0.02187	8.169	0.07161	8.17	-0.04503
5.634	-0.07729	5.634	-0.06125	5.634	-0.08102		8.174	-0.0223	8.174	0.06845	8.174	-0.0432
5.635	-0.07658	5.635	-0.06288	5.635	-0.08044		8.178	-0.02254	8.178	0.0673	8.178	-0.0422
5.636	-0.076	5.636	-0.06451	5.636	-0.07985		8.182	-0.02398	8.182	0.06642	8.183	-0.0415
5.637	-0.0755	5.637	-0.06626	5.637	-0.07926		8.186	-0.03168	8.186	0.06795	8.187	-0.04068
5.638	-0.07545	5.638	-0.06802	5.638	-0.07867		8.19	-0.03716	8.19	0.07115	8.191	-0.04116
5.639	-0.07643	5.638	-0.06978	5.638	-0.07811		8.194	-0.03909	8.194	0.07668	8.195	-0.04204
5.639	-0.07741	5.639	-0.07153	5.639	-0.07789		8.199	-0.04291	8.199	0.0778	8.199	-0.04265
5.64	-0.07839	5.64	-0.07322	5.64	-0.07772		8.203	-0.04595	8.203	0.07796	8.203	-0.04172
5.641	-0.07937	5.641	-0.07488	5.641	-0.07753		8.207	-0.04382	8.207	0.08125	8.208	-0.03947
5.642	-0.08034	5.642	-0.07655	5.642	-0.07709		8.211	-0.0449	8.211	0.08281	8.212	-0.03761
5.643	-0.08132	5.643	-0.07829	5.643	-0.07585		8.215	-0.0469	8.215	0.08099	8.216	-0.03817
5.644	-0.08219	5.643	-0.08007	5.643	-0.0746		8.219	-0.04575	8.219	0.08175	8.22	-0.0406
5.644	-0.08253	5.644	-0.08185	5.644	-0.0734		8.224	-0.04272	8.224	0.08229	8.224	-0.04337
5.645	-0.08287	5.645	-0.0836	5.645	-0.07257		8.228	-0.04008	8.228	0.08031	8.228	-0.04551
5.646	-0.08322	5.646	-0.08485	5.646	-0.07178		8.232	-0.03891	8.232	0.07994	8.233	-0.04752
5.647	-0.08363	5.647	-0.08597	5.647	-0.07099		8.236	-0.03525	8.236	0.07923	8.237	-0.049
5.648	-0.08413	5.648	-0.08708	5.648	-0.07031		8.24	-0.03314	8.24	0.0773	8.241	-0.04915
5.649	-0.08463	5.648	-0.08796	5.648	-0.07084		8.244	-0.03675	8.244	0.075	8.245	-0.04966
5.649	-0.08514	5.649	-0.0887	5.649	-0.07137		8.249	-0.03991	8.249	0.07281	8.249	-0.05013
5.65	-0.08571	5.65	-0.08947	5.65	-0.07191		8.253	-0.04049	8.253	0.07467	8.253	-0.04544
5.651	-0.08629	5.651	-0.09025	5.651	-0.0721		8.257	-0.04054	8.257	0.077	8.258	-0.03896
5.652	-0.08688	5.652	-0.09033	5.652	-0.0722		8.261	-0.03808	8.261	0.07543	8.262	-0.03375
5.653	-0.08748	5.653	-0.09023	5.653	-0.0723		8.265	-0.03152	8.265	0.07485	8.266	-0.0322
5.654	-0.08809	5.653	-0.09013	5.653	-0.0724		8.269	-0.02688	8.269	0.07426	8.27	-0.03158
5.654	-0.08871	5.654	-0.08981	5.654	-0.07278		8.274	-0.02343	8.274	0.06918	8.274	-0.03578
5.655	-0.08928	5.655	-0.08897	5.655	-0.0732		8.278	-0.0242	8.278	0.0646	8.278	-0.0408
5.656	-0.08961	5.656	-0.08813	5.656	-0.07362		8.282	-0.02821	8.282	0.06594	8.283	-0.04451
5.657	-0.08981	5.657	-0.08728	5.657	-0.07397		8.286	-0.03102	8.286	0.06822	8.287	-0.04643
5.658	-0.09001	5.658	-0.08632	5.658	-0.07431		8.29	-0.03421	8.29	0.06935	8.291	-0.05019
5.659	-0.09029	5.658	-0.08534	5.658	-0.07465		8.294	-0.03577	8.294	0.0699	8.295	-0.0529
5.659	-0.09084	5.659	-0.08437	5.659	-0.07499		8.299	-0.03412	8.299	0.06947	8.299	-0.05385
5.66	-0.09138	5.66	-0.08344	5.66	-0.07495		8.303	-0.03483	8.303	0.06814	8.303	-0.05384
5.661	-0.09192	5.661	-0.08271	5.661	-0.07487		8.307	-0.03593	8.307	0.0672	8.308	-0.05111
5.662	-0.09246	5.662	-0.08198	5.662	-0.07483		8.311	-0.03461	8.311	0.06713	8.312	-0.04613
5.663	-0.09301	5.663	-0.08126	5.663	-0.07674		8.315	-0.03223	8.315	0.0656	8.316	-0.04332
5.664	-0.09355	5.663	-0.08046	5.663	-0.07913		8.319	-0.03213	8.319	0.06228	8.32	-0.04313
5.664	-0.09404	5.664	-0.07961	5.664	-0.08152		8.324	-0.02833	8.324	0.05977	8.324	-0.04208
5.665	-0.09444	5.665	-0.07878	5.665	-0.0839		8.328	-0.0233	8.328	0.05938	8.328	-0.04283
5.666	-0.09483	5.666	-0.07791	5.666	-0.08587		8.332	-0.02235	8.332	0.06159	8.333	-0.04573
5.667	-0.09522	5.667	-0.07698	5.667	-0.08781		8.336	-0.02264	8.336	0.06389	8.337	-0.04773
5.668	-0.09553	5.668	-0.07604	5.668	-0.08971		8.34	-0.02155	8.34	0.06676	8.341	-0.04657
5.669	-0.09577	5.668	-0.07511	5.668	-0.09009		8.344	-0.02493	8.344	0.0689	8.345	-0.04793
5.669	-0.09596	5.669	-0.07438	5.669	-0.0903		8.349	-0.03222	8.349	0.07085	8.349	-0.05075
5.67	-0.09582	5.67	-0.07379	5.67	-0.09051		8.353	-0.03561	8.353	0.07095	8.353	-0.05103
5.671	-0.09501	5.671	-0.07321	5.671	-0.09073		8.357	-0.03609	8.357	0.07292	8.358	-0.05264
5.672	-0.0942	5.672	-0.07271	5.672	-0.09131		8.361	-0.03812	8.361	0.07599	8.362	-0.05617
5.673	-0.09338	5.673	-0.07234	5.673	-0.09197		8.365	-0.03727	8.365	0.07714	8.366	-0.05423
5.674	-0.09255	5.673	-0.07197	5.673	-0.09263		8.369	-0.03402	8.369	0.07616	8.37	-0.05079
5.674	-0.0917	5.674	-0.0716	5.674	-0.09328		8.374	-0.02982	8.374	0.07641	8.374	-0.04889
5.675	-0.09086	5.675	-0.07146	5.675	-0.09392		8.378	-0.03348	8.378	0.07731	8.378	-0.04451
5.676	-0.09013	5.676	-0.07183	5.676	-0.09457		8.382	-0.0376	8.382	0.0777	8.383	-0.03911
5.677	-0.08966	5.677	-0.07219	5.677	-0.09522		8.386	-0.04011	8.386	0.07804	8.387	-0.03933
5.678	-0.08919	5.678	-0.07222	5.678	-0.09592		8.39	-0.03975	8.39	0.07629	8.391	-0.04093
5.679	-0.08871	5.678	-0.07192	5.679	-0.09664		8.394	-0.0414	8.394	0.07228	8.395	-0.04518
5.679	-0.08813	5.679	-0.07163	5.679	-0.09736		8.399	-0.04121	8.399	0.06554	8.399	-0.04708
5.68	-0.08732	5.68	-0.07132	5.68	-0.09814		8.403	-0.03849	8.403	0.05938	8.403	-0.04979
5.681	-0.08649	5.681	-0.07097	5.681	-0.09892		8.407	-0.03373	8.407	0.05784	8.408	-0.05599
5.682	-0.08586	5.682	-0.07043	5.682	-0.0997		8.411	-0.03028	8.411	0.05862	8.412	-0.05861
5.683	-0.0859	5.683	-0.06986	5.683	-0.1004		8.415	-0.02967	8.415	0.06067	8.416	-0.0581
5.684	-0.08611	5.683	-0.06886	5.684	-0.09919		8.419	-0.03005	8.419	0.0661	8.42	-0.06067
5.684	-0.08632	5.684	-0.06757	5.684	-0.09751		8.424	-0.03015	8.424	0.07315	8.424	-0.06243
5.685	-0.08658	5.685	-0.06628	5.685	-0.09588		8.428	-0.03091	8.428	0.07745	8.428	-0.05803
5.686	-0.08694	5.686	-0.06499	5.686	-0.09524		8.432	-0.03382	8.432	0.07968	8.433	-0.05443
5.687	-0.08729	5.687	-0.06371	5.687	-0.09472		8.436	-0.03376	8.436	0.0804	8.437	-0.05197
5.688	-0.08746	5.688	-0.06252	5.688	-0.0942		8.44	-0.03089	8.44	0.07989	8.441	-0.04957
5.689	-0.08703	5.688	-0.06133	5.689	-0.09376		8.444	-0.02711	8.444	0.0781	8.445	-0.04886
5.689	-0.08653	5.689	-0.06069	5.689	-0.09481		8.449	-0.02744	8.449	0.07438	8.449	-0.05185
5.69	-0.08608	5.69	-0.06082	5.69	-0.096		8.453	-0.02872	8.453	0.07106	8.453	-0.05441
5.691	-0.08595	5.691	-0.06096	5.691	-0.09715		8.457	-0.02978	8.457	0.06853	8.458	-0.05767
5.692	-0.08649	5.692	-0.06109	5.692	-0.0975		8.461	-0.0331	8.461	0.06678	8.462	-0.06208
5.693	-0.08704	5.693	-0.06113	5.693	-0.0975		8.465	-0.03618	8.465	0.06513	8.466	-0.06336
5.694	-0.0876	5.693	-0.06104	5.694	-0.09751		8.469	-0.03235	8.469	0.06716	8.47	-0.06204
5.694	-0.08821	5.694	-0.06096	5.694	-0.09752		8.474	-0.03162	8.474	0.072	8.474	-0.0615
5.695	-0.08882	5.695	-0.06102	5.695	-0.09754		8.478	-0.03118	8.478	0.07457	8.478	-0.05977
5.696	-0.08942	5.696	-0.06116	5.696	-0.09756		8.482	-0.02876	8.482	0.07326	8.483	-0.0565
5.697	-0.08994	5.697	-0.0613	5.697	-0.09761		8.486	-0.03022	8.486	0.07048	8.487	-0.0526
5.698	-0.09017	5.698	-0.06145	5.698	-0.09809		8.49	-0.03487	8.49	0.0672	8.491	-0.04675
5.699	-0.09041	5.698	-0.06194	5.699	-0.09874		8.494	-0.03391	8.494	0.06065	8.495	-0.04413
5.699	-0.09072	5.699	-0.06275	5.699	-0.0994		8.499	-0.03361	8.499	0.05527	8.499	-0.04289
5.7	-0.09143	5.7	-0.06351	5.7	-0.10004		8.503	-0.03196	8.503	0.05317	8.503	-0.04259
5.701	-0.0923	5.701	-0.06341	5.701	-0.10065		8.507	-0.02994	8.507	0.05303	8.508	-0.04257
5.702	-0.09317	5.702	-0.06276	5.702	-0.10122		8.511	-0.0322	8.511	0.05312	8.512	-0.04766
5.703	-0.09389	5.703	-0.06213	5.703	-0.10177		8.515	-0.03364	8.515	0.05697	8.516	-0.05102
5.704	-0.09391	5.703	-0.06148	5.704	-0.10142		8.519	-0.03339	8.519	0.06219	8.52	-0.05227
5.704	-0.09375	5.704	-0.06125	5.704	-0.10082		8.524	-0.03349	8.524	0.06489	8.524	-0.05147
5.705	-0.09364	5.705	-0.06133	5.705	-0.10022		8.528	-0.03235	8.528	0.06585	8.528	-0.05426
5.706	-0.09373	5.706	-0.06141	5.706	-0.09961		8.532	-0.03094	8.532	0.0668	8.533	-0.05629
5.707	-0.09391	5.707	-0.06204	5.707	-0.09798		8.536	-0.03127	8.536	0.06605	8.537	-0.0552
5.708	-0.09408	5.708	-0.06393	5.708	-0.09622		8.54	-0.03105	8.54	0.06504	8.541	-0.05367
5.709	-0.0944	5.708	-0.06583	5.709	-0.09446		8.544	-0.03618	8.544	0.06421	8.545	-0.05391
5.709	-0.09536	5.709	-0.06775	5.709	-0.09235		8.549	-0.03988	8.549	0.06142	8.549	-0.05489
5.71	-0.09638	5.71	-0.06913	5.71	-0.09008		8.553	-0.03976	8.553	0.05669	8.553	-0.05331
5.711	-0.09738	5.711	-0.06972	5.711	-0.08782		8.557	-0.04142	8.557	0.0528	8.558	-0.0537
5.712	-0.09821	5.712	-0.07029	5.712	-0.08557		8.561	-0.04091	8.561	0.0502	8.562	-0.05622
5.713	-0.09896	5.713	-0.07087	5.713	-0.08415		8.565	-0.03379	8.565	0.0485	8.566	-0.06123
5.714	-0.09972	5.713	-0.07087	5.714	-0.08309		8.569	-0.02704	8.569	0.04943	8.57	-0.06311
5.714	-0.10046	5.714	-0.07048	5.714	-0.08205		8.574	-0.0268	8.574	0.05081	8.574	-0.06342
5.715	-0.10116	5.715	-0.07008	5.715	-0.08234		8.578	-0.02508	8.578	0.05045	8.578	-0.06289
5.716	-0.10186	5.716	-0.06956	5.716	-0.08319		8.582	-0.02739	8.582	0.04941	8.583	-0.0609
5.717	-0.1025	5.717	-0.06894	5.717	-0.08405		8.586	-0.03348	8.586	0.05031	8.587	-0.05478
5.718	-0.10281	5.718	-0.06833	5.718	-0.0849		8.59	-0.03941	8.59	0.05026	8.591	-0.04609
5.719	-0.10263	5.718	-0.06771	5.719	-0.08531		8.594	-0.04112	8.594	0.05174	8.595	-0.04262
5.719	-0.10244	5.719	-0.06737	5.719	-0.08554		8.599	-0.04535	8.599	0.0567	8.599	-0.04109
5.72	-0.10217	5.72	-0.06746	5.72	-0.08575		8.603	-0.046	8.603	0.06038	8.603	-0.03854
5.721	-0.1015	5.721	-0.06755	5.721	-0.08514		8.607	-0.04465	8.607	0.06359	8.608	-0.03888
5.722	-0.10068	5.722	-0.06853	5.722	-0.08417		8.611	-0.04447	8.611	0.06895	8.612	-0.04247
5.723	-0.09984	5.723	-0.07009	5.723	-0.08321		8.615	-0.04334	8.615	0.07109	8.616	-0.04121
5.724	-0.09889	5.723	-0.07164	5.724	-0.08228		8.619	-0.04044	8.619	0.06713	8.62	-0.03817
5.724	-0.09769	5.724	-0.0732	5.724	-0.08228		8.624	-0.03994	8.624	0.0638	8.624	-0.03999
5.725	-0.0965	5.725	-0.0745	5.725	-0.0825		8.628	-0.03548	8.628	0.06171	8.628	-0.04307
5.726	-0.09526	5.726	-0.07553	5.726	-0.08271		8.632	-0.03217	8.632	0.05757	8.633	-0.04489
5.727	-0.09381	5.727	-0.07656	5.727	-0.08256		8.636	-0.02955	8.636	0.05465	8.637	-0.04878
5.728	-0.09229	5.728	-0.07704	5.728	-0.08232		8.64	-0.02568	8.64	0.05699	8.641	-0.05396
5.729	-0.0908	5.728	-0.07625	5.729	-0.08207		8.644	-0.02206	8.644	0.06196	8.645	-0.05693
5.729	-0.08969	5.729	-0.07546	5.729	-0.08184		8.649	-0.02347	8.649	0.06138	8.649	-0.05775
5.73	-0.08925	5.73	-0.07468	5.73	-0.08196		8.653	-0.02416	8.653	0.06192	8.653	-0.0599
5.731	-0.08881	5.731	-0.07428	5.731	-0.08222		8.657	-0.02478	8.657	0.06445	8.658	-0.06026
5.732	-0.08841	5.732	-0.07445	5.732	-0.08251		8.661	-0.02702	8.661	0.06494	8.662	-0.05762
5.733	-0.08818	5.733	-0.07462	5.733	-0.0831		8.665	-0.03006	8.665	0.06421	8.666	-0.05467
5.734	-0.08801	5.733	-0.0748	5.734	-0.08377		8.669	-0.0326	8.669	0.06669	8.67	-0.053
5.734	-0.08784	5.734	-0.07556	5.734	-0.08444		8.674	-0.03524	8.674	0.06613	8.674	-0.05251
5.735	-0.08756	5.735	-0.0767	5.735	-0.08505		8.678	-0.03886	8.678	0.06363	8.678	-0.0528
5.736	-0.08684	5.736	-0.07783	5.736	-0.08434		8.682	-0.04211	8.682	0.06168	8.683	-0.05335
5.737	-0.08612	5.737	-0.07892	5.737	-0.08309		8.686	-0.04565	8.686	0.05971	8.687	-0.05077
5.738	-0.08547	5.738	-0.0799	5.738	-0.08182		8.69	-0.04534	8.69	0.05906	8.691	-0.05044
5.739	-0.08515	5.738	-0.08088	5.739	-0.08013		8.694	-0.04376	8.694	0.06131	8.695	-0.051
5.739	-0.08532	5.739	-0.08185	5.739	-0.07833		8.699	-0.04071	8.699	0.06396	8.699	-0.05269
5.74	-0.08548	5.74	-0.08254	5.74	-0.07654		8.703	-0.03359	8.703	0.06729	8.703	-0.0551
5.741	-0.08579	5.741	-0.08282	5.741	-0.0748		8.707	-0.0273	8.707	0.06958	8.708	-0.06107
5.742	-0.08657	5.742	-0.08309	5.742	-0.07386		8.711	-0.02618	8.711	0.06964	8.712	-0.06373
5.743	-0.08734	5.743	-0.08342	5.743	-0.07326		8.715	-0.02592	8.715	0.06787	8.716	-0.06382
5.744	-0.08813	5.743	-0.08413	5.744	-0.07277		8.719	-0.02854	8.719	0.06726	8.72	-0.06084
5.744	-0.08899	5.744	-0.08483	5.744	-0.074		8.724	-0.03446	8.724	0.06652	8.724	-0.05881
5.745	-0.09012	5.745	-0.08555	5.745	-0.07543		8.728	-0.03839	8.728	0.06618	8.728	-0.05663
[truncated: 21,901 more rows]

## Sheet: FigureS2
ROCK2	280nm	Blue Dextran	280nm
[truncated: 31,732 more rows]

[truncated: 2 more sheets: FigureS3_SAXS_curves, FigureS3_Guinier results]
